# Supplementary material for: Diaqua­bis(1,3-propane­diamine)nickel(II) squarate tetrahydrate
Source: Acta Crystallogr Sect E Struct Rep Online. 2009 Jun 6;65(Pt 7):m735–6. doi: 10.1107/S160053680902087X (PMC2969320; doi:10.1107/S160053680902087X)
Supplement: Supplementary file 1 [file e-65-0m735-sup1.cif]

##############################################################################
###                                                                        ###
###        Electronic paper (Acta Crystallographica Section E)             ###
###                                                                        ###
##############################################################################
#                                                                            #
# This CIF contains the data in a paper accepted for publication in Acta     #
# Crystallographica Section E. It conforms to the requirements of Notes      #
# for Authors for Section E, and has been peer reviewed under the auspices   #
# of the IUCr Commission on Journals.                                        #
#                                                                            #
# Full details of the Crystallographic Information File format               #
# are given in the paper "The Crystallographic Information File (CIF):       #
# a New Standard Archive File for Crystallography" by S. R. Hall, F. H.      #
# Allen and I. D. Brown [Acta Cryst. (1991), A47, 655-685].                  #
#                                                                            #
# The current version of the core CIF dictionary is obtainable from          #
# ftp://ftp.iucr.org/pub/cif_core.dic. The current version number is 2.4.    #
#                                                                            #
# Software is freely available for graphical display of the structure(s) in  #
# this CIF.  For information consult the CIF home page http://www.iucr.org/  #
# cif/home.html                                                              #
#                                                                            #
# This file may be used for bona fide research purposes within the           #
# scientific community so long as proper attribution is given to the journal # 
# article from which it was obtained.                                        #
#                                                                            #
##############################################################################
                                             
data_I
_audit_creation_method     SHELXL-97
_journal_date_recd_electronic     2009-05-28
_journal_date_accepted     2009-06-02
_journal_name_full     'Acta Crystallographica, Section E'
_journal_year     2009
_journal_volume     65
_journal_issue      7
_journal_page_first     m735
_journal_page_last     m736
_journal_paper_category     QM
_journal_coeditor_code     HK2703
_publ_contact_author
;
'Orhan B\"uy\"ukg\"ung\"or'
Department of Physics,
Faculty of Arts and Sciences,
Ondokuz May\?is University,
Kurupelit
TR-55139
Samsun
Turkey
;
_publ_contact_author_email     'orhanb@omu.edu.tr'
_publ_section_title
;
Diaquabis(1,3-propanediamine)nickel(II) squarate tetrahydrate
;
loop_
    _publ_author_name
    _publ_author_address
    'Ersin Temel'
;
Department of Physics,
Faculty of Arts and Sciences,
Ondokuz May\?is University,
Kurupelit
TR-55139
Samsun
Turkey
;
    'Hakan Erer'
;
Department of Chemistry,
Faculty of Arts and Sciences,
Eski\,sehir Osmangazi University,
TR-26480
Eski\,sehir
Turkey
;
    'Okan Zafer Ye\,silel'
;
Department of Chemistry,
Faculty of Arts and Sciences,
Eski\,sehir Osmangazi University,
TR-26480
Eski\,sehir
Turkey
;
    'Orhan B\"uy\"ukg\"ung\"or'
;
Department of Physics,
Faculty of Arts and Sciences,
Ondokuz May\?is University,
Kurupelit
TR-55139
Samsun
Turkey
;
_chemical_name_systematic
;
Diaquabis(1,3-propanediamine)nickel(II) squarate tetrahydrate
;
_chemical_name_common     ?
_chemical_formula_moiety     'C6 H24 N4 Ni O2, C4 O4, 4H2 O'
_chemical_formula_sum     'C10 H32 N4 Ni O10'
_chemical_formula_iupac     '[Ni (C3 H10 N2 )2 (H2 O)2](C4 O4) , 4H2 O'
_chemical_formula_weight     427.09
_chemical_melting_point     ?
_symmetry_cell_setting     'monoclinic'
_symmetry_space_group_name_H-M     'P 21/c'
_symmetry_space_group_name_Hall     '-P 2ybc'
loop_
    _symmetry_equiv_pos_as_xyz
    'x, y, z'
    '-x, y+1/2, -z+1/2'
    '-x, -y, -z'
    'x, -y-1/2, z-1/2'
_cell_length_a     8.0429(4)
_cell_length_b     9.1752(5)
_cell_length_c     14.6510(8)
_cell_angle_alpha     90.00
_cell_angle_beta     117.570(4)
_cell_angle_gamma     90.00
_cell_volume     958.40(9)
_cell_formula_units_Z     2
_cell_measurement_reflns_used     2204
_cell_measurement_theta_min     2.22
_cell_measurement_theta_max     28.02
_cell_measurement_temperature     296
_exptl_crystal_description     plate
_exptl_crystal_colour     violet
_exptl_crystal_size_max     0.75
_exptl_crystal_size_mid     0.45
_exptl_crystal_size_min     0.05
_exptl_crystal_density_diffrn     1.480
_exptl_crystal_density_meas     ?
_exptl_crystal_density_method     'not measured'
_exptl_crystal_F_000     456.0
_exptl_absorpt_coefficient_mu     1.06
_exptl_absorpt_correction_type     'integration'
_exptl_absorpt_process_details     '(X-RED32; Stoe & Cie, 2002)'
_exptl_absorpt_correction_T_min     0.6383
_exptl_absorpt_correction_T_max     0.9487
_exptl_special_details
;
;
_diffrn_ambient_temperature     296
_diffrn_radiation_type     MoK\a
_diffrn_radiation_wavelength     0.71073
_diffrn_radiation_monochromator     'plane graphite'
_diffrn_measurement_device_type     'Stoe IPDS II diffractometer'
_diffrn_measurement_device     '2-circle goniometer'
_diffrn_measurement_method     'w-scan rotation method'
_diffrn_detector_area_resol_mean     6.67
_diffrn_reflns_number     7288
_diffrn_reflns_av_R_equivalents     0.0195
_diffrn_reflns_av_sigmaI/netI     0.0138
_diffrn_reflns_theta_min     2.72
_diffrn_reflns_theta_max     27.53
_diffrn_reflns_theta_full     27.53
_diffrn_measured_fraction_theta_max     0.998
_diffrn_measured_fraction_theta_full     0.998
_diffrn_reflns_limit_h_min     -10
_diffrn_reflns_limit_h_max     10
_diffrn_reflns_limit_k_min     -11
_diffrn_reflns_limit_k_max     11
_diffrn_reflns_limit_l_min     -19
_diffrn_reflns_limit_l_max     17
_diffrn_standards_number     ?
_diffrn_standards_interval_count     ?
_diffrn_standards_interval_time     ?
_diffrn_standards_decay_%     ?
_refine_special_details
;
Refinement of <i>F</i>^2^ against ALL reflections. The weighted <i>R</i>-factor
<i>wR</i> and goodness of fit <i>S</i> are based on <i>F</i>^2^, conventional
<i>R</i>-factors <i>R</i> are based on <i>F</i>, with <i>F</i> set to zero for
negative <i>F</i>^2^. The threshold expression of <i>F</i>^2^ >
\s(<i>F</i>^2^) is used only for calculating <i>R</i>-factors(gt) <i>etc</i>.
and is not relevant to the choice of reflections for refinement.
<i>R</i>-factors based on <i>F</i>^2^ are statistically about twice as large
as those based on <i>F</i>, and <i>R</i>- factors based on ALL data will be
even larger.
;
_reflns_number_total     2204
_reflns_number_gt     2003
_reflns_threshold_expression     I>2\s(I)
_refine_ls_structure_factor_coef     Fsqd
_refine_ls_matrix_type     full
_refine_ls_R_factor_all     0.0244
_refine_ls_R_factor_gt     0.0211
_refine_ls_wR_factor_gt     0.0526
_refine_ls_wR_factor_ref     0.0539
_refine_ls_goodness_of_fit_ref     1.056
_refine_ls_restrained_S_all     1.056
_refine_ls_number_reflns     2204
_refine_ls_number_parameters     139
_refine_ls_number_restraints     0
_refine_ls_hydrogen_treatment     mixed
_refine_ls_weighting_scheme     calc
_refine_ls_weighting_details
         'calc w=1/[\s^2^(Fo^2^)+(0.0282P)^2^+0.2118P] where P=(Fo^2^+2Fc^2^)/3'
_atom_sites_solution_hydrogens     geom
_atom_sites_solution_primary     direct
_atom_sites_solution_secondary     difmap
_refine_ls_shift/su_max     0.000
_refine_ls_shift/su_mean     0.000
_refine_diff_density_max     0.294
_refine_diff_density_min     -0.171
_refine_ls_extinction_method     none
_refine_ls_extinction_coef     ?
loop_
    _atom_type_symbol
    _atom_type_description
    _atom_type_scat_dispersion_real
    _atom_type_scat_dispersion_imag
    _atom_type_scat_source
    'C' 'C' 0.0033 0.0016
                         'International Tables Vol C Tables 4.2.6.8 and 6.1.1.4'
    'H' 'H' 0.0000 0.0000
                         'International Tables Vol C Tables 4.2.6.8 and 6.1.1.4'
    'N' 'N' 0.0061 0.0033
                         'International Tables Vol C Tables 4.2.6.8 and 6.1.1.4'
    'O' 'O' 0.0106 0.0060
                         'International Tables Vol C Tables 4.2.6.8 and 6.1.1.4'
    'Ni' 'Ni' 0.3393 1.1124
                         'International Tables Vol C Tables 4.2.6.8 and 6.1.1.4'
_computing_data_collection     'X-AREA (Stoe & Cie, 2002)'
_computing_cell_refinement     'X-AREA (Stoe & Cie, 2002)'
_computing_data_reduction     'X-RED32 (Stoe & Cie, 2002)'
_computing_structure_solution     'SHELXS97 (Sheldrick, 2008)'
_computing_structure_refinement     'SHELXL97 (Sheldrick, 2008)'
_computing_molecular_graphics     'ORTEP-3 for Windows (Farrugia, 1997)'
_computing_publication_material     'WinGX (Farrugia, 1999)'
loop_
    _atom_site_type_symbol
    _atom_site_label
    _atom_site_fract_x
    _atom_site_fract_y
    _atom_site_fract_z
    _atom_site_U_iso_or_equiv
    _atom_site_adp_type
    _atom_site_calc_flag
    _atom_site_refinement_flags
    _atom_site_occupancy
    _atom_site_disorder_assembly
    _atom_site_disorder_group
    Ni Ni1 0.5000 0.5000 0.5000 0.02232(7) Uani d S 1 . .
    O O1 0.64732(15) 0.39000(12) 0.43015(8) 0.0383(2) Uani d . 1 . .
    H H1E 0.713(3) 0.432(2) 0.4113(14) 0.051(5) Uiso d . 1 . .
    H H1F 0.692(3) 0.315(3) 0.4515(15) 0.063(6) Uiso d . 1 . .
    O O2 0.73874(13) 1.09844(11) 0.49933(8) 0.0414(2) Uani d . 1 . .
    O O3 0.86500(14) 0.77497(10) 0.46843(9) 0.0434(2) Uani d . 1 . .
    O O4 0.34274(18) 0.07964(14) 0.36302(9) 0.0489(3) Uani d . 1 . .
    H H4A 0.455(3) 0.082(2) 0.3910(16) 0.067(6) Uiso d . 1 . .
    H H4B 0.317(3) 0.029(3) 0.401(2) 0.075(7) Uiso d . 1 . .
    O O5 0.85562(18) 0.53525(13) 0.35580(11) 0.0462(3) Uani d . 1 . .
    H H5A 0.871(3) 0.611(3) 0.3859(17) 0.066(6) Uiso d . 1 . .
    H H5B 0.803(3) 0.550(3) 0.2975(19) 0.072(8) Uiso d . 1 . .
    N N1 0.24635(14) 0.41813(12) 0.38210(8) 0.0317(2) Uani d . 1 . .
    H H1A 0.2548 0.3203 0.3845 0.038 Uiso calc R 1 . .
    H H1B 0.1547 0.4421 0.3983 0.038 Uiso calc R 1 . .
    N N2 0.47942(14) 0.69084(11) 0.41632(8) 0.0294(2) Uani d . 1 . .
    H H2A 0.4236 0.7588 0.4372 0.035 Uiso calc R 1 . .
    H H2B 0.5970 0.7221 0.4355 0.035 Uiso calc R 1 . .
    C C1 0.1833(2) 0.46195(17) 0.27461(10) 0.0423(3) Uani d . 1 . .
    H H1C 0.0568 0.4263 0.2326 0.051 Uiso calc R 1 . .
    H H1D 0.2640 0.4173 0.2497 0.051 Uiso calc R 1 . .
    C C2 0.1860(2) 0.62587(16) 0.26262(11) 0.0438(3) Uani d . 1 . .
    H H2C 0.1144 0.6502 0.1902 0.053 Uiso calc R 1 . .
    H H2D 0.1242 0.6710 0.2987 0.053 Uiso calc R 1 . .
    C C3 0.3806(2) 0.68931(16) 0.30294(10) 0.0406(3) Uani d . 1 . .
    H H3A 0.4520 0.6320 0.2776 0.049 Uiso calc R 1 . .
    H H3B 0.3718 0.7880 0.2774 0.049 Uiso calc R 1 . .
    C C4 0.88219(16) 1.04411(13) 0.49952(9) 0.0269(2) Uani d . 1 . .
    C C5 0.93844(16) 0.89777(13) 0.48539(9) 0.0271(2) Uani d . 1 . .
loop_
    _atom_site_aniso_label
    _atom_site_aniso_U_11
    _atom_site_aniso_U_22
    _atom_site_aniso_U_33
    _atom_site_aniso_U_12
    _atom_site_aniso_U_13
    _atom_site_aniso_U_23
    Ni1 0.02176(11) 0.02133(11) 0.02386(11) 0.00055(7) 0.01055(8) 0.00121(7)
    O1 0.0460(6) 0.0308(5) 0.0522(6) 0.0070(4) 0.0346(5) 0.0041(4)
    O2 0.0319(5) 0.0362(5) 0.0643(7) 0.0049(4) 0.0291(5) 0.0006(5)
    O3 0.0453(5) 0.0286(5) 0.0636(7) -0.0116(4) 0.0314(5) -0.0089(4)
    O4 0.0416(6) 0.0539(7) 0.0491(6) -0.0045(5) 0.0191(5) 0.0039(5)
    O5 0.0530(7) 0.0407(6) 0.0538(7) -0.0009(5) 0.0321(6) -0.0024(5)
    N1 0.0279(5) 0.0315(5) 0.0311(5) -0.0026(4) 0.0097(4) -0.0008(4)
    N2 0.0309(5) 0.0258(5) 0.0317(5) 0.0005(4) 0.0147(4) 0.0031(4)
    C1 0.0455(8) 0.0434(7) 0.0282(6) -0.0033(6) 0.0089(6) -0.0053(5)
    C2 0.0453(8) 0.0452(8) 0.0278(6) 0.0055(6) 0.0058(6) 0.0062(6)
    C3 0.0517(8) 0.0407(7) 0.0322(6) 0.0026(6) 0.0219(6) 0.0086(5)
    C4 0.0251(5) 0.0269(5) 0.0296(6) 0.0008(4) 0.0134(4) 0.0015(4)
    C5 0.0269(5) 0.0263(5) 0.0290(6) -0.0021(4) 0.0138(4) -0.0006(4)
_geom_special_details
;
All e.s.d.'s (except the e.s.d. in the dihedral angle between two l.s. planes)
are estimated using the full covariance matrix. The cell e.s.d.'s are taken
into account individually in the estimation of e.s.d.'s in distances, angles
and torsion angles; correlations between e.s.d.'s in cell parameters are only
used when they are defined by crystal symmetry. An approximate (isotropic)
treatment of cell e.s.d.'s is used for estimating e.s.d.'s involving l.s.
planes.
;
loop_
    _geom_bond_atom_site_label_1
    _geom_bond_atom_site_label_2
    _geom_bond_site_symmetry_2
    _geom_bond_distance
    _geom_bond_publ_flag
    Ni1 O1 3_666 2.1429(9) ?
    Ni1 N1 3_666 2.1090(10) ?
    Ni1 N2 3_666 2.0997(10) ?
    O1 Ni1 . 2.1429(9) yes
    O1 H1E . 0.80(2) ?
    O1 H1F . 0.77(2) ?
    O4 H4A . 0.80(2) ?
    O4 H4B . 0.82(3) ?
    O5 H5A . 0.80(2) ?
    O5 H5B . 0.77(2) ?
    N1 Ni1 . 2.1090(10) yes
    N1 H1A . 0.9000 ?
    N1 H1B . 0.9000 ?
    N2 Ni1 . 2.0997(10) yes
    N2 H2A . 0.9000 ?
    N2 H2B . 0.9000 ?
    C1 N1 . 1.4695(17) ?
    C1 C2 . 1.516(2) ?
    C1 H1C . 0.9700 ?
    C1 H1D . 0.9700 ?
    C2 C3 . 1.511(2) ?
    C2 H2C . 0.9700 ?
    C2 H2D . 0.9700 ?
    C3 N2 . 1.4728(16) ?
    C3 H3A . 0.9700 ?
    C3 H3B . 0.9700 ?
    C4 O2 . 1.2557(15) ?
    C4 C5 3_776 1.4557(16) ?
    C4 C5 . 1.4619(17) ?
    C5 O3 . 1.2427(15) ?
    C5 C4 3_776 1.4557(16) ?
loop_
    _geom_angle_atom_site_label_1
    _geom_angle_atom_site_label_2
    _geom_angle_atom_site_label_3
    _geom_angle_site_symmetry_1
    _geom_angle_site_symmetry_3
    _geom_angle
    _geom_angle_publ_flag
    O1 Ni1 O1 . 3_666 180.00(5) ?
    N1 Ni1 N1 3_666 . 180.0 ?
    N1 Ni1 O1 3_666 . 91.14(4) ?
    N1 Ni1 O1 . . 88.86(4) yes
    N1 Ni1 O1 3_666 3_666 88.86(4) ?
    N1 Ni1 O1 . 3_666 91.14(4) ?
    N2 Ni1 O1 3_666 . 88.54(4) ?
    N2 Ni1 O1 . . 91.46(4) yes
    N2 Ni1 O1 3_666 3_666 91.46(4) ?
    N2 Ni1 O1 . 3_666 88.54(4) ?
    N2 Ni1 N2 3_666 . 180.0 ?
    N2 Ni1 N1 3_666 3_666 91.94(4) ?
    N2 Ni1 N1 . 3_666 88.06(4) ?
    N2 Ni1 N1 3_666 . 88.06(4) ?
    N2 Ni1 N1 . . 91.94(4) yes
    Ni1 O1 H1E . . 122.4(14) ?
    Ni1 O1 H1F . . 118.8(15) ?
    H1E O1 H1F . . 108.4(19) ?
    H4A O4 H4B . . 104(2) ?
    H5A O5 H5B . . 109(2) ?
    Ni1 N1 H1A . . 107.3 ?
    Ni1 N1 H1B . . 107.3 ?
    C1 N1 Ni1 . . 120.23(9) ?
    C1 N1 H1A . . 107.3 ?
    C1 N1 H1B . . 107.3 ?
    H1A N1 H1B . . 106.9 ?
    Ni1 N2 H2A . . 107.2 ?
    Ni1 N2 H2B . . 107.2 ?
    C3 N2 Ni1 . . 120.41(8) ?
    C3 N2 H2A . . 107.2 ?
    C3 N2 H2B . . 107.2 ?
    H2A N2 H2B . . 106.9 ?
    N1 C1 C2 . . 112.30(11) ?
    N1 C1 H1C . . 109.1 ?
    C2 C1 H1C . . 109.1 ?
    N1 C1 H1D . . 109.1 ?
    C2 C1 H1D . . 109.1 ?
    H1C C1 H1D . . 107.9 ?
    C3 C2 C1 . . 113.88(12) ?
    C3 C2 H2C . . 108.8 ?
    C1 C2 H2C . . 108.8 ?
    C3 C2 H2D . . 108.8 ?
    C1 C2 H2D . . 108.8 ?
    H2C C2 H2D . . 107.7 ?
    N2 C3 C2 . . 111.42(11) ?
    N2 C3 H3A . . 109.3 ?
    C2 C3 H3A . . 109.3 ?
    N2 C3 H3B . . 109.3 ?
    C2 C3 H3B . . 109.3 ?
    H3A C3 H3B . . 108.0 ?
    O2 C4 C5 . 3_776 134.42(12) ?
    O2 C4 C5 . . 135.11(12) ?
    C5 C4 C5 3_776 . 90.46(9) ?
    O3 C5 C4 . 3_776 135.11(12) ?
    O3 C5 C4 . . 135.35(12) ?
    C4 C5 C4 3_776 . 89.54(9) ?
loop_
    _geom_torsion_atom_site_label_1
    _geom_torsion_atom_site_label_2
    _geom_torsion_atom_site_label_3
    _geom_torsion_atom_site_label_4
    _geom_torsion_site_symmetry_1
    _geom_torsion_site_symmetry_2
    _geom_torsion_site_symmetry_3
    _geom_torsion_site_symmetry_4
    _geom_torsion
    _geom_torsion_publ_flag
    C1 N1 Ni1 O1 . . . . -63.90(10) ?
    C1 N1 Ni1 O1 . . . 3_666 116.10(10) ?
    C1 N1 Ni1 N2 . . . 3_666 -152.47(10) ?
    C1 N1 Ni1 N2 . . . . 27.53(10) ?
    C3 N2 Ni1 O1 . . . . 60.31(10) ?
    C3 N2 Ni1 O1 . . . 3_666 -119.69(10) ?
    C2 C1 N1 Ni1 . . . . -50.38(16) ?
    N1 C1 C2 C3 . . . . 72.93(17) ?
    C1 C2 C3 N2 . . . . -73.63(16) ?
    C2 C3 N2 Ni1 . . . . 52.35(14) ?
    O2 C4 C5 O3 . . . . -0.2(3) ?
    C5 C4 C5 O3 3_776 . . . 179.50(19) ?
    O2 C4 C5 C4 . . . 3_776 -179.72(18) ?
    C5 C4 C5 C4 3_776 . . 3_776 0.0 ?
loop_
    _geom_hbond_atom_site_label_D
    _geom_hbond_atom_site_label_H
    _geom_hbond_atom_site_label_A
    _geom_hbond_site_symmetry_A
    _geom_hbond_distance_DH
    _geom_hbond_distance_HA
    _geom_hbond_distance_DA
    _geom_hbond_angle_DHA
    N1 H1B O5 1_455 0.90 2.35 3.1715(16) 151.9
    N2 H2A O2 3_676 0.90 2.33 3.2174(14) 170.4
    O1 H1F O2 1_545 0.77(2) 2.08(2) 2.8345(15) 165(2)
    O4 H4A O2 1_545 0.80(2) 2.10(2) 2.8765(16) 165(2)
    O4 H4B O2 3_666 0.82(3) 2.07(3) 2.8965(16) 178(2)
    O5 H5B O4 2_655 0.77(2) 2.10(3) 2.8730(19) 177(2)
    N1 H1A O4 . 0.90 2.38 3.2442(17) 160.2
    N2 H2B O3 . 0.90 2.04 2.9333(14) 173.5
    O1 H1E O5 . 0.80(2) 1.93(2) 2.7311(16) 175.8(19)
    O5 H5A O3 . 0.80(2) 1.94(2) 2.7296(16) 166(2)
