# Supplementary material for: Diaqua­bis(1,3-propane­diamine)nickel(II) squarate tetrahydrate
Source: Acta Crystallogr Sect E Struct Rep Online. 2009 Jun 6;65(Pt 7):m735–6. doi: 10.1107/S160053680902087X (PMC2969320; doi:10.1107/S160053680902087X)
Supplement: Supplementary file 2 [file e-65-0m735-Isup2.hkl]

#
# h,k,l, Fc-squared, Fo-squared, sigma(Fo-squared) and status flag
#
data_I
_shelx_title ' okan31 in P 21/c'
_shelx_refln_list_code          4
_shelx_F_calc_maximum      116.51
_exptl_crystal_F_000       456.00
_reflns_d_resolution_high  0.7688
 
loop_
 _symmetry_equiv_pos_as_xyz
 'x, y, z'
 '-x, y+1/2, -z+1/2'
 '-x, -y, -z'
 'x, -y-1/2, z-1/2'
 
_cell_length_a     8.0429
_cell_length_b     9.1752
_cell_length_c    14.6510
_cell_angle_alpha  90.000
_cell_angle_beta  117.570
_cell_angle_gamma  90.000
 
_shelx_F_squared_multiplier     1.000
 
loop_
 _refln_index_h
 _refln_index_k
 _refln_index_l
 _refln_F_squared_calc
 _refln_F_squared_meas
 _refln_F_squared_sigma
 _refln_observed_status
   1   0   0     2014.67     2041.40     40.84 o
   2   0   0      294.64      319.51      6.70 o
   3   0   0     4592.44     4597.34     45.59 o
   4   0   0       33.57       37.16      2.47 o
   5   0   0     1547.36     1548.50     27.19 o
   6   0   0      893.56      887.74      4.59 o
   7   0   0      514.41      509.29      9.49 o
   8   0   0      604.31      616.64      9.87 o
   9   0   0      167.45      168.54     10.46 o
   1   1   0       40.52       37.27      3.63 o
   2   1   0     3006.60     3129.60      8.80 o
   3   1   0        0.56        2.75      1.99 o
   4   1   0       55.76       60.68      1.69 o
   5   1   0       22.38       25.14      1.69 o
   6   1   0        6.08        7.64      1.48 o
   7   1   0        0.22        1.21      1.39 o
   8   1   0        9.65        7.49      1.83 o
   9   1   0        1.37        1.09      1.95 o
   0   2   0     9373.63     8950.15     22.21 o
   1   2   0       56.89       77.75      3.09 o
   2   2   0        7.64        9.73      2.15 o
   3   2   0     1267.31     1180.32     11.45 o
   4   2   0      936.44      907.61     12.98 o
   5   2   0      738.39      710.11     10.87 o
   6   2   0      441.49      450.07      4.43 o
   7   2   0      281.39      297.26      3.25 o
   8   2   0      159.00      175.32      2.41 o
   9   2   0       71.79       65.20      2.18 o
   1   3   0       26.03       18.97      2.09 o
   2   3   0       75.39       95.42      4.20 o
   3   3   0       29.17       29.26      1.82 o
   4   3   0        0.14        1.10      1.70 o
   5   3   0       77.34       75.71      2.31 o
   6   3   0      114.39      107.17      2.11 o
   7   3   0       54.73       46.58      1.96 o
   8   3   0        8.30       15.15      1.77 o
   0   4   0      126.60      116.77      5.03 o
   1   4   0      408.83      381.64      2.86 o
   2   4   0     3074.99     3058.57     17.26 o
   3   4   0     4217.38     4118.18     37.37 o
   4   4   0      107.48       94.92      2.15 o
   5   4   0      689.95      689.03      3.64 o
   6   4   0      593.76      584.12     13.94 o
   7   4   0       22.62       20.87      1.77 o
   8   4   0      216.75      229.88      3.97 o
   1   5   0     1901.80     1888.80     14.32 o
   2   5   0       89.43       85.61      1.96 o
   3   5   0        3.08        4.94      1.85 o
   4   5   0      139.40      123.64      4.59 o
   5   5   0      105.18      102.55      4.78 o
   6   5   0       16.05       17.42      2.40 o
   7   5   0       18.35       22.48      2.53 o
   8   5   0        0.34        2.25      2.22 o
   0   6   0       29.94       43.41      2.36 o
   1   6   0     1337.49     1346.86     10.65 o
   2   6   0     2351.76     2302.12     21.09 o
   3   6   0     1552.40     1567.26      9.08 o
   4   6   0      442.31      442.04      3.64 o
   5   6   0      181.69      187.21      4.77 o
   6   6   0      485.04      474.71      8.42 o
   7   6   0      130.35      125.08      5.73 o
   8   6   0       65.56       53.53      3.00 o
   1   7   0      108.40      113.07      1.76 o
   2   7   0        3.99        3.68      1.49 o
   3   7   0      259.16      265.04      2.91 o
   4   7   0       63.77       64.23      2.49 o
   5   7   0       50.08       53.80      2.04 o
   6   7   0       11.81       14.49      2.26 o
   7   7   0        9.86        9.95      2.14 o
   0   8   0      181.88      162.30      5.12 o
   1   8   0      171.83      181.40      1.97 o
   2   8   0      310.75      327.72      3.15 o
   3   8   0      211.33      215.28      5.17 o
   4   8   0      192.93      190.64      2.56 o
   5   8   0      124.50      138.53      3.00 o
   6   8   0      119.94      117.95      2.19 o
   1   9   0        0.06        1.84      1.92 o
   2   9   0        1.36        1.55      1.80 o
   3   9   0        8.10        6.53      2.37 o
   4   9   0       19.57       20.56      3.16 o
   5   9   0        2.07        2.20      2.58 o
   6   9   0       15.03       19.01      3.26 o
   0  10   0      656.98      648.41     17.85 o
   1  10   0      537.49      571.17      7.03 o
   2  10   0      204.38      223.64      2.26 o
   3  10   0       30.22       25.52      2.15 o
   4  10   0      330.74      331.86      6.15 o
   5  10   0      132.07      125.61      4.70 o
   1  11   0       25.49       27.33      2.03 o
   2  11   0       58.64       60.42      2.16 o
   3  11   0        4.32        4.83      2.68 o
  -9   1   1       87.11       83.13      3.18 o
  -8   1   1      203.15      208.70      2.32 o
  -7   1   1      394.75      408.70      2.46 o
  -6   1   1      793.37      786.67      3.85 o
  -5   1   1     1244.72     1185.10      3.81 o
  -4   1   1     2788.12     2868.93     14.91 o
  -3   1   1     1409.29     1391.13      5.51 o
  -2   1   1      228.20      260.30      3.36 o
  -1   1   1     8599.03     8036.41     45.59 o
   0   1   1     2143.09     2158.54     21.09 o
   1   1   1     4120.44     4288.79     30.35 o
   2   1   1     3751.73     3912.23     19.53 o
   3   1   1     4527.15     4572.13     37.65 o
   4   1   1      245.78      240.25      2.33 o
   5   1   1        5.13        4.15      1.47 o
   6   1   1     1125.60     1140.20      5.19 o
   7   1   1      325.94      325.54      2.43 o
   8   1   1      225.20      237.49      3.67 o
  -9   2   1        4.81        6.75      2.00 o
  -8   2   1       60.03       62.40      1.84 o
  -7   2   1      203.91      200.50      2.28 o
  -6   2   1      431.18      395.34      5.83 o
  -5   2   1      285.51      277.69      7.40 o
  -4   2   1        0.31        0.87      1.59 o
  -3   2   1     1030.82     1084.77      9.92 o
  -2   2   1      593.53      574.65      4.37 o
  -1   2   1      268.91      294.73      6.05 o
   0   2   1      985.20     1011.87      8.31 o
   1   2   1       65.77       58.38      2.67 o
   2   2   1     1790.19     1774.12      6.19 o
   3   2   1     2206.00     2324.76     19.96 o
   4   2   1      570.21      539.85     11.23 o
   5   2   1      207.04      206.79      2.11 o
   6   2   1        1.05        0.15      1.60 o
   7   2   1      192.01      183.99      2.24 o
   8   2   1       11.55       15.25      1.91 o
  -9   3   1      118.23      124.45      2.52 o
  -8   3   1      116.27      121.56      2.08 o
  -7   3   1      145.08      156.59      2.41 o
  -6   3   1      236.07      236.52      3.79 o
  -5   3   1      656.18      620.15      8.71 o
  -4   3   1      573.25      586.07      7.16 o
  -3   3   1     1132.79     1057.53      4.85 o
  -2   3   1     1030.94      936.97      4.90 o
  -1   3   1      226.20      246.28      2.92 o
   0   3   1     1128.24     1141.85      6.85 o
   1   3   1      900.40      917.16      8.73 o
   2   3   1      371.36      320.97      3.74 o
   3   3   1     2575.34     2587.93     24.30 o
   4   3   1     1192.82     1172.46      7.73 o
   5   3   1      304.34      296.85      2.70 o
   6   3   1      340.25      339.01      4.56 o
   7   3   1      115.50      117.06      2.13 o
   8   3   1       77.98       73.21      2.16 o
  -8   4   1       13.12       13.35      2.07 o
  -7   4   1      146.53      136.80      3.39 o
  -6   4   1      403.31      398.74      3.73 o
  -5   4   1       83.54       81.98      2.44 o
  -4   4   1       17.32       20.27      1.86 o
  -3   4   1       93.97       90.42      2.53 o
  -2   4   1     1092.51     1069.72     12.22 o
  -1   4   1      449.69      500.69      3.12 o
   0   4   1      268.76      285.33      2.63 o
   1   4   1     1479.52     1609.57     22.22 o
   2   4   1      760.16      730.51      7.47 o
   3   4   1        1.09        0.72      1.45 o
   4   4   1      623.82      608.73      4.08 o
   5   4   1        1.37        3.76      1.90 o
   6   4   1       77.68       75.41      1.99 o
   7   4   1        9.67       12.64      1.82 o
   8   4   1        0.05        0.89      1.94 o
  -8   5   1      148.90      137.88      2.27 o
  -7   5   1      427.44      427.01     20.98 o
  -6   5   1      144.24      140.40      4.03 o
  -5   5   1      401.86      384.74      8.27 o
  -4   5   1     1447.33     1476.33     12.21 o
  -3   5   1     1652.60     1594.60      5.25 o
  -2   5   1     4132.06     4117.43     13.31 o
  -1   5   1     2133.53     2011.56      7.14 o
   0   5   1     2572.92     2453.39     16.80 o
   1   5   1     1317.27     1239.78      4.82 o
   2   5   1      447.22      454.81      5.77 o
   3   5   1      246.07      224.71      4.84 o
   4   5   1     1730.32     1723.40      5.05 o
   5   5   1     1083.02     1048.40      5.24 o
   6   5   1      203.00      212.63      5.10 o
   7   5   1      209.61      216.93      3.02 o
   8   5   1       31.50       27.33      2.72 o
  -8   6   1       40.73       38.76      2.07 o
  -7   6   1        0.10       -1.92      2.49 o
  -6   6   1       21.02       23.61      1.99 o
  -5   6   1        1.64        3.21      2.87 o
  -4   6   1      148.36      154.06      3.83 o
  -3   6   1        7.04        4.15      1.89 o
  -2   6   1       19.76       23.03      1.65 o
  -1   6   1      232.78      222.73      2.16 o
   0   6   1       24.01       25.01      1.47 o
   1   6   1       34.21       40.98      1.77 o
   2   6   1      159.26      158.26      2.56 o
   3   6   1      316.62      296.96      3.06 o
   4   6   1        0.48        2.98      4.39 o
   5   6   1      101.55       95.23      2.50 o
   6   6   1        5.95        5.17      2.42 o
   7   6   1        0.90        1.00      2.14 o
  -7   7   1      160.59      158.63      9.46 o
  -6   7   1      232.56      247.92     12.77 o
  -5   7   1      234.21      245.48      4.51 o
  -4   7   1       42.84       43.06      2.40 o
  -3   7   1      510.24      513.46      3.80 o
  -2   7   1      559.12      565.81      6.22 o
  -1   7   1      292.58      270.76      4.40 o
   0   7   1     1279.65     1296.75      3.86 o
   1   7   1      304.15      289.35      3.56 o
   2   7   1      373.60      404.13      2.76 o
   3   7   1      382.52      391.17      7.31 o
   4   7   1       74.98       84.63      2.63 o
   5   7   1      513.62      514.56      6.62 o
   6   7   1      256.20      256.94      6.86 o
   7   7   1       25.65       22.67      1.97 o
  -7   8   1        6.50        4.31      2.15 o
  -6   8   1        0.22        0.58      2.85 o
  -5   8   1      114.66      114.82      5.01 o
  -4   8   1       12.22        9.74      1.72 o
  -3   8   1      439.31      434.04      6.17 o
  -2   8   1      175.48      164.82      2.65 o
  -1   8   1       21.49       22.80      1.71 o
   0   8   1       28.19       29.27      1.69 o
   1   8   1      146.15      148.57      1.92 o
   2   8   1       74.21       65.47      1.71 o
   3   8   1      270.67      273.90      3.00 o
   4   8   1        4.80        8.37      2.47 o
   5   8   1      155.30      158.07      2.89 o
   6   8   1       16.99       17.32      1.85 o
  -6   9   1      231.72      206.68      2.73 o
  -5   9   1      120.93      127.32      2.88 o
  -4   9   1      105.62      107.73      4.17 o
  -3   9   1      101.16      115.27      4.32 o
  -2   9   1      170.02      183.03      2.31 o
  -1   9   1      609.58      615.53      2.98 o
   0   9   1      123.51      131.45      2.02 o
   1   9   1      616.28      635.44      5.09 o
   2   9   1      478.92      495.39      5.40 o
   3   9   1       98.73      106.32      3.49 o
   4   9   1       64.10       67.25      3.32 o
   5   9   1      122.59      131.02      7.95 o
  -5  10   1        0.32        2.34      2.74 o
  -4  10   1       17.12       16.69      2.15 o
  -3  10   1       30.29       28.73      3.80 o
  -2  10   1        2.10        1.74      1.73 o
  -1  10   1       69.02       69.44      2.02 o
   0  10   1        1.40        1.35      1.74 o
   1  10   1        1.54        0.03      1.76 o
   2  10   1       25.03       27.67      2.02 o
   3  10   1        2.29        6.63      2.54 o
   4  10   1        4.76        4.39      2.15 o
  -3  11   1      316.94      317.77     20.86 o
  -2  11   1      233.74      235.02      7.47 o
  -1  11   1      168.00      160.20      4.29 o
   0  11   1      286.42      286.40      5.63 o
   1  11   1      160.74      172.64      3.19 o
   2  11   1      125.10      124.89      2.22 o
   3  11   1      212.90      213.52      2.76 o
  -9   0   2      182.10      180.64      4.92 o
  -8   0   2     1139.27     1154.13     13.47 o
  -7   0   2      289.41      314.60      6.69 o
  -6   0   2       37.37       37.09      3.30 o
  -5   0   2     7519.34     7465.71    118.89 o
  -4   0   2     1948.93     1904.56     12.99 o
  -3   0   2       62.02       54.42      2.96 o
  -2   0   2    13575.65    12623.34     27.66 o
  -1   0   2     3732.40     3613.09     37.50 o
   0   0   2    11471.77    12535.84     44.75 o
   1   0   2      395.90      383.59      5.31 o
   2   0   2      128.99      109.25      2.58 o
   3   0   2     2046.24     2069.77     20.71 o
   4   0   2      946.25      900.46      5.79 o
   5   0   2     1296.17     1323.80      5.06 o
   6   0   2      172.58      175.75      4.48 o
   7   0   2      168.37      167.39      5.04 o
   8   0   2      216.96      222.97      3.33 o
  -9   1   2        0.98        1.63      1.84 o
  -8   1   2        6.77        9.23      1.58 o
  -7   1   2        9.67       12.63      1.49 o
  -6   1   2        4.73        5.12      1.45 o
  -5   1   2       71.22       64.70      2.07 o
  -4   1   2       28.95       34.07      1.82 o
  -3   1   2     4606.77     4660.52     24.58 o
  -2   1   2       42.13       32.05      2.01 o
  -1   1   2      156.34      146.24      3.23 o
   0   1   2      144.12      163.14      3.14 o
   1   1   2       76.61       88.89      2.83 o
   2   1   2     3367.46     3593.21     19.62 o
   3   1   2       43.64       42.95      1.62 o
   4   1   2       45.85       44.21      1.78 o
   5   1   2       91.19       92.19      1.70 o
   6   1   2       38.99       34.31      1.80 o
   7   1   2        5.76        5.92      1.44 o
   8   1   2        8.90        9.82      1.71 o
  -9   2   2       96.01      100.12      2.24 o
  -8   2   2      361.75      384.09      4.34 o
  -7   2   2      374.22      386.69      4.87 o
  -6   2   2       54.80       48.68      1.60 o
  -5   2   2     1098.70     1116.96     11.38 o
  -4   2   2      794.78      741.42      5.80 o
  -3   2   2       73.99      101.41      2.02 o
  -2   2   2     2892.23     2897.58     39.34 o
  -1   2   2     3757.24     3906.57     68.76 o
   0   2   2     1185.95     1230.89     10.85 o
   1   2   2     2296.70     2302.37     12.11 o
   2   2   2     1213.61     1223.63     10.60 o
   3   2   2      578.40      577.50      7.77 o
   4   2   2     1293.45     1247.62     16.37 o
   5   2   2      654.27      682.68      7.83 o
   6   2   2      180.42      184.60      2.17 o
   7   2   2      332.79      326.08      2.54 o
   8   2   2      182.32      173.81      3.66 o
  -9   3   2       11.19       12.88      1.89 o
  -8   3   2       16.85       17.26      1.96 o
  -7   3   2        9.10        8.77      1.72 o
  -6   3   2      197.66      195.98      3.03 o
  -5   3   2      188.75      179.36      2.41 o
  -4   3   2       19.60       20.03      1.80 o
  -3   3   2      850.29      829.05      6.79 o
  -2   3   2      458.98      497.88      8.81 o
  -1   3   2     9111.21     9043.74    117.04 o
   0   3   2     4095.67     4171.21     33.69 o
   1   3   2      191.95      236.74      2.68 o
   2   3   2      256.16      280.24      4.07 o
   3   3   2      186.32      191.47      3.70 o
   4   3   2        0.66        2.28      1.46 o
   5   3   2      150.29      139.89      2.04 o
   6   3   2       32.30       31.13      1.56 o
   7   3   2      180.13      183.68      3.94 o
   8   3   2       27.99       33.37      2.06 o
  -9   4   2       21.77       18.89      3.45 o
  -8   4   2      285.85      306.73      3.24 o
  -7   4   2      162.59      155.78      2.18 o
  -6   4   2      426.31      436.31     14.19 o
  -5   4   2      714.23      716.35     12.57 o
  -4   4   2      112.49       97.27      2.10 o
  -3   4   2     4062.46     4011.18     19.66 o
  -2   4   2     4137.78     4033.84     45.61 o
  -1   4   2      347.29      307.36      2.64 o
   0   4   2      998.94     1007.88     12.16 o
   1   4   2     1555.54     1476.21     17.83 o
   2   4   2      650.28      598.27      8.30 o
   3   4   2     1977.77     1955.24     32.33 o
   4   4   2      361.25      350.49      4.31 o
   5   4   2      422.01      450.36      3.98 o
   6   4   2      649.99      673.69      9.44 o
   7   4   2       56.68       52.77      1.93 o
   8   4   2      118.80      124.89      3.49 o
  -8   5   2        0.78        2.57      3.67 o
  -7   5   2       46.16       49.86      4.23 o
  -6   5   2        7.76        7.19      1.61 o
  -5   5   2       14.26       16.37      2.18 o
  -4   5   2      296.79      294.24      5.07 o
  -3   5   2       88.64       98.68      1.99 o
  -2   5   2      256.88      252.03      3.94 o
  -1   5   2      860.46      887.28      7.58 o
   0   5   2        9.29       11.64      1.67 o
   1   5   2        6.59        5.99      1.53 o
   2   5   2       40.94       42.42      1.80 o
   3   5   2       35.78       33.20      1.95 o
   4   5   2       15.60       15.02      1.56 o
   5   5   2        2.82        4.68      2.32 o
   6   5   2        0.57        3.27      2.11 o
   7   5   2        8.92       13.65      1.81 o
  -8   6   2       82.14       83.03      2.46 o
  -7   6   2      295.30      302.00      3.36 o
  -6   6   2      582.32      595.66     18.00 o
  -5   6   2      259.66      275.01      2.60 o
  -4   6   2      872.61      816.40     11.56 o
  -3   6   2     1534.72     1595.23     15.95 o
  -2   6   2     1283.74     1237.94      4.46 o
  -1   6   2      832.02      843.96     10.29 o
   0   6   2       10.77        8.59      1.61 o
   1   6   2     1932.22     1884.84     11.97 o
   2   6   2     1145.05     1095.33      5.07 o
   3   6   2      302.50      320.98      3.04 o
   4   6   2      477.58      473.71      9.56 o
   5   6   2      250.49      259.17      2.90 o
   6   6   2      297.57      283.05      4.02 o
   7   6   2       75.89       72.55      2.39 o
  -7   7   2        4.48        7.09      2.07 o
  -6   7   2        2.49       -1.56      1.87 o
  -5   7   2       18.09       19.35      2.94 o
  -4   7   2       76.53       76.92      1.91 o
  -3   7   2      162.94      151.13      3.21 o
  -2   7   2      695.90      668.29      6.66 o
  -1   7   2       55.19       55.54      1.58 o
   0   7   2      451.38      450.71      2.66 o
   1   7   2      155.55      146.33      1.84 o
   2   7   2      670.31      664.12      3.49 o
   3   7   2      100.18      102.43      2.11 o
   4   7   2        1.53        0.80      1.67 o
   5   7   2        0.21        0.36      1.73 o
   6   7   2       32.67       29.87      2.73 o
  -7   8   2      172.48      175.70      6.88 o
  -6   8   2      142.98      139.19      2.45 o
  -5   8   2      167.66      171.79      7.27 o
  -4   8   2      180.67      200.52      2.84 o
  -3   8   2       39.02       40.91      2.36 o
  -2   8   2      104.00      102.09      3.94 o
  -1   8   2      133.61      141.68      1.97 o
   0   8   2      646.90      647.16      3.87 o
   1   8   2      957.47      973.86      8.50 o
   2   8   2      670.99      685.11      7.14 o
   3   8   2      126.78      133.47      2.33 o
   4   8   2      117.37      127.94      2.46 o
   5   8   2      125.46      129.44      3.29 o
   6   8   2       55.09       53.50      2.38 o
  -6   9   2        2.30        3.35      2.14 o
  -5   9   2       14.25       14.85      2.13 o
  -4   9   2        5.04        9.35      2.43 o
  -3   9   2       72.73       73.20      2.37 o
  -2   9   2       45.75       48.38      2.06 o
  -1   9   2       34.54       30.80      1.75 o
   0   9   2       26.44       28.82      1.74 o
   1   9   2       21.82       21.64      1.49 o
   2   9   2      165.98      167.89      2.39 o
   3   9   2        8.07        6.70      1.99 o
   4   9   2        1.56        1.16      2.50 o
   5   9   2        9.93        9.13      3.63 o
  -5  10   2      160.51      146.35      2.66 o
  -4  10   2      448.24      460.98     24.93 o
  -3  10   2      155.50      167.44      3.54 o
  -2  10   2      125.10      134.03      2.79 o
  -1  10   2      279.03      285.38      3.39 o
   0  10   2      523.47      550.62      6.36 o
   1  10   2      176.10      177.55      2.57 o
   2  10   2      130.25      133.78      2.79 o
   3  10   2      122.87      123.29      3.30 o
   4  10   2      222.38      219.16      2.92 o
  -3  11   2       31.73       33.07      2.88 o
  -2  11   2        5.95        7.56      1.97 o
  -1  11   2        3.26        3.86      1.64 o
   0  11   2       22.94       26.70      1.74 o
   1  11   2        1.06        1.93      1.89 o
   2  11   2        3.64        5.98      1.87 o
  -9   1   3      108.16      107.60      2.00 o
  -8   1   3       61.39       66.57      1.88 o
  -7   1   3      459.16      453.71      3.92 o
  -6   1   3     2273.55     2312.19     16.46 o
  -5   1   3     2968.83     2863.71     25.54 o
  -4   1   3     1083.74      975.26      9.51 o
  -3   1   3      317.43      309.01      3.27 o
  -2   1   3     3832.25     3917.98     20.20 o
  -1   1   3     3237.12     3379.70     12.06 o
   0   1   3     1209.22     1331.08     13.82 o
   2   1   3     4208.98     4149.32     22.77 o
   3   1   3      198.65      191.48      2.27 o
   4   1   3      768.47      780.46      3.14 o
   5   1   3        3.25        5.66      1.65 o
   6   1   3      479.47      485.28      5.44 o
   7   1   3      584.89      588.92      5.77 o
   8   1   3       55.05       51.06      2.10 o
  -9   2   3        3.70        3.06      1.71 o
  -8   2   3        0.19       -1.08      1.87 o
  -7   2   3       87.95       84.19      1.94 o
  -6   2   3       78.67       73.68      1.70 o
  -5   2   3       93.32      100.89      1.71 o
  -4   2   3       29.25       27.27      1.64 o
  -3   2   3        1.14        2.02      1.66 o
  -2   2   3     5058.77     5111.39     84.00 o
  -1   2   3      446.17      509.73      7.07 o
   0   2   3     1054.77     1116.91     11.55 o
   1   2   3        5.45        5.36      1.80 o
   2   2   3       14.54       10.66      1.84 o
   3   2   3      223.24      219.46      4.90 o
   4   2   3       45.90       43.22      1.67 o
   5   2   3      114.82      120.27      1.87 o
   6   2   3        0.29        0.98      1.78 o
   7   2   3        2.55        3.25      1.94 o
   8   2   3        2.71        4.11      2.27 o
  -9   3   3      174.55      195.85      3.02 o
  -8   3   3      206.24      206.69      2.63 o
  -7   3   3      329.14      320.14      8.37 o
  -6   3   3       54.73       53.20      1.79 o
  -5   3   3      311.60      299.31      3.00 o
  -4   3   3     1222.91     1121.89      7.34 o
  -3   3   3      465.32      419.67      7.88 o
  -2   3   3     3850.88     3828.12     68.68 o
  -1   3   3     3475.15     3527.05     46.54 o
   0   3   3     1812.85     1797.18     10.14 o
   1   3   3     2525.92     2627.65      9.89 o
   2   3   3      507.80      500.01      9.54 o
   3   3   3      412.80      400.07      4.44 o
   4   3   3     1210.58     1243.09      7.75 o
   5   3   3      428.99      430.23      2.92 o
   6   3   3      400.15      394.93      7.99 o
   7   3   3      355.71      353.43      9.93 o
   8   3   3       97.80       86.58      5.33 o
  -9   4   3        5.05        5.20      2.17 o
  -8   4   3        0.95        2.97      2.09 o
  -7   4   3       60.08       50.75      2.33 o
  -6   4   3      220.26      216.35      4.35 o
  -5   4   3      126.90      117.58      2.56 o
  -4   4   3     1117.12     1093.72     32.46 o
  -3   4   3       34.30       34.73      1.81 o
  -2   4   3       36.31       39.52      1.85 o
  -1   4   3      200.15      220.99      2.73 o
   0   4   3       12.36       11.97      1.58 o
   1   4   3      351.55      366.34      2.64 o
   2   4   3      175.93      169.34      2.66 o
   3   4   3        0.00       -0.74      1.52 o
   4   4   3       78.34       80.44      1.88 o
   5   4   3        4.05        3.84      1.48 o
   6   4   3       22.01       22.28      1.80 o
   7   4   3        1.68        4.18      1.97 o
  -9   5   3      307.16      287.47     12.54 o
  -8   5   3      276.28      269.57     14.24 o
  -7   5   3      673.75      733.05     16.23 o
  -6   5   3       30.86       35.80      2.04 o
  -5   5   3      226.38      213.21      2.40 o
  -4   5   3     3267.51     3307.39     25.74 o
  -3   5   3     1292.64     1253.32      8.80 o
  -2   5   3     1406.60     1407.53     11.84 o
  -1   5   3     1378.07     1344.67      9.23 o
   0   5   3      810.47      792.48      3.26 o
   1   5   3      218.23      198.28      2.48 o
   2   5   3      239.22      243.16      5.41 o
   3   5   3      248.81      224.26      3.21 o
   4   5   3     1633.40     1648.24     14.76 o
   5   5   3      702.12      702.17     14.19 o
   6   5   3        3.71        4.20      2.14 o
   7   5   3       50.76       46.68      2.23 o
  -8   6   3        7.31        8.32      2.15 o
  -7   6   3       20.75       19.04      1.76 o
  -6   6   3        9.96       14.52      2.29 o
  -5   6   3        0.64        1.02      2.24 o
  -4   6   3      142.21      141.27      2.30 o
  -3   6   3      336.47      323.57      3.33 o
  -2   6   3      187.56      199.30      2.61 o
  -1   6   3        7.57        7.40      1.48 o
   0   6   3      570.13      565.05      5.15 o
   1   6   3      240.79      237.40      3.25 o
   2   6   3      117.92      118.84      2.32 o
   3   6   3       23.30       25.22      1.68 o
   4   6   3       85.75       78.79      2.00 o
   5   6   3       15.08       15.96      1.98 o
   6   6   3       65.60       68.84      2.29 o
   7   6   3       33.35       28.71      2.32 o
  -8   7   3      213.32      198.84      8.34 o
  -7   7   3       93.50       98.36      2.70 o
  -6   7   3       61.91       72.20      2.88 o
  -5   7   3      321.02      314.01      2.79 o
  -4   7   3      184.26      184.85      4.11 o
  -3   7   3     1011.42     1000.00      3.90 o
  -2   7   3      825.30      818.66      5.71 o
  -1   7   3       66.56       62.81      1.76 o
   0   7   3     1285.60     1351.72      9.95 o
   1   7   3      579.50      577.64      3.81 o
   2   7   3      107.63      110.27      1.71 o
   3   7   3      514.59      521.48      7.83 o
   4   7   3      456.89      474.38      3.13 o
   5   7   3      309.56      295.71      6.21 o
   6   7   3       72.50       67.66      2.12 o
  -7   8   3        3.50        5.18      1.78 o
  -6   8   3        1.57        5.68      2.45 o
  -5   8   3        0.04        0.14      2.32 o
  -4   8   3       51.28       52.35      3.85 o
  -3   8   3      179.12      173.56      2.20 o
  -2   8   3      233.34      220.73      2.80 o
  -1   8   3       62.58       62.12      1.50 o
   0   8   3      172.27      165.75      2.06 o
   1   8   3       17.40       16.17      1.57 o
   2   8   3        1.77        1.62      1.55 o
   3   8   3       20.05       21.02      1.90 o
   4   8   3        0.00       -1.32      2.10 o
   5   8   3        5.06        8.65      2.55 o
  -6   9   3      274.63      286.99      3.22 o
  -5   9   3      169.76      190.84      2.92 o
  -4   9   3      130.67      133.95      4.50 o
  -3   9   3      337.58      364.64      2.84 o
  -2   9   3      102.92       99.90      1.70 o
  -1   9   3      376.91      381.24      7.36 o
   0   9   3      180.15      196.93      1.95 o
   1   9   3      415.16      421.61      5.59 o
   2   9   3      463.44      477.36      6.48 o
   3   9   3      202.07      213.83      3.31 o
   4   9   3       79.56       75.96      3.54 o
   5   9   3       86.25       81.61      6.45 o
  -5  10   3       20.16       18.29      2.20 o
  -4  10   3       11.11       15.64      2.57 o
  -3  10   3       31.83       34.45      2.36 o
  -2  10   3        4.83        3.41      1.80 o
  -1  10   3       55.54       53.67      1.73 o
   0  10   3       16.12       16.99      1.80 o
   1  10   3        3.81        6.32      1.66 o
   2  10   3       15.44       13.67      1.81 o
   3  10   3        8.59       13.66      2.60 o
   4  10   3        2.20        3.38      2.29 o
  -4  11   3       31.84       35.04      4.06 o
  -3  11   3      235.66      249.73      3.06 o
  -2  11   3       96.36       82.28      2.53 o
  -1  11   3       97.66      107.03      4.00 o
   0  11   3      205.23      222.66      2.45 o
   1  11   3       32.64       31.13      1.87 o
   2  11   3      170.76      170.30      4.35 o
 -10   0   4      174.93      159.50      9.27 o
  -9   0   4      344.57      382.80      3.82 o
  -8   0   4      175.57      184.49      6.45 o
  -7   0   4      288.00      310.09      7.46 o
  -6   0   4      690.06      635.43      4.11 o
  -5   0   4     3508.75     3452.25     28.00 o
  -4   0   4     2639.92     2607.03     32.03 o
  -3   0   4     2003.95     1967.01      8.33 o
  -2   0   4      264.45      257.66      4.03 o
  -1   0   4     4131.97     4372.33     38.71 o
   0   0   4     4868.39     5608.38     20.41 o
   1   0   4     1331.22     1331.26      8.70 o
   2   0   4     2491.43     2437.56      7.83 o
   3   0   4     3164.28     3106.52      7.93 o
   4   0   4      251.93      254.24      3.12 o
   5   0   4       36.47       41.01      2.56 o
   6   0   4       11.99       15.25      2.51 o
   7   0   4      107.57       94.79      5.05 o
   8   0   4       31.91       31.75      3.03 o
 -10   1   4        1.14        1.09      1.76 o
  -9   1   4        1.38        3.18      1.59 o
  -8   1   4        0.00        0.95      1.31 o
  -7   1   4        5.88        7.87      1.64 o
  -6   1   4       23.66       27.33      1.57 o
  -5   1   4      148.34      138.72      1.90 o
  -4   1   4      128.06      142.16      2.12 o
  -3   1   4     4436.68     4637.35     20.71 o
  -2   1   4       39.17       31.67      1.84 o
  -1   1   4     2352.26     2487.97     43.84 o
   0   1   4        0.84        7.14      2.30 o
   1   1   4      340.38      355.38      3.00 o
   2   1   4      733.67      766.19      3.57 o
   3   1   4        5.68        5.43      1.77 o
   4   1   4       59.77       65.71      1.57 o
   5   1   4       58.78       57.00      2.44 o
   6   1   4        0.05        0.66      1.57 o
   7   1   4       23.27       22.79      1.96 o
   8   1   4        0.17        4.15      3.08 o
  -9   2   4      260.41      259.91      4.05 o
  -8   2   4       47.89       49.31      1.67 o
  -7   2   4      246.92      254.14      2.27 o
  -6   2   4      425.26      432.75      4.37 o
  -5   2   4      376.74      382.40      3.83 o
  -4   2   4     3667.91     3426.00     24.02 o
  -3   2   4     2873.12     2850.08     21.55 o
  -2   2   4     1744.78     1738.47     23.45 o
  -1   2   4     3711.66     3830.68     59.54 o
   0   2   4      691.26      721.91      3.79 o
   1   2   4      744.37      734.00      8.03 o
   2   2   4     3023.64     3013.30     27.85 o
   3   2   4      770.46      784.66      3.58 o
   4   2   4     1073.11     1048.53     14.57 o
   5   2   4      732.93      714.95      3.38 o
   6   2   4      183.36      183.96      2.26 o
   7   2   4      335.66      331.51      6.81 o
  -9   3   4       79.63       82.51      2.05 o
  -8   3   4       37.29       31.93      1.92 o
  -7   3   4      189.71      180.99      2.19 o
  -6   3   4      589.84      554.00      9.45 o
  -5   3   4        4.53        3.13      1.74 o
  -4   3   4       11.58       13.78      1.58 o
  -3   3   4       22.96       31.51      1.93 o
  -2   3   4      194.41      198.60      2.57 o
  -1   3   4     4817.22     4955.01     46.75 o
   0   3   4      959.73      987.62      8.28 o
   1   3   4     2142.76     2249.02     21.66 o
   2   3   4       19.66       18.53      1.52 o
   3   3   4      304.20      317.50      2.34 o
   4   3   4       37.32       38.23      1.49 o
   5   3   4       53.30       55.65      2.09 o
   6   3   4       28.99       24.69      1.85 o
   7   3   4       26.25       28.87      2.34 o
  -9   4   4       34.10       28.53      1.92 o
  -8   4   4      505.41      535.39      8.58 o
  -7   4   4      447.63      435.05      4.58 o
  -6   4   4      428.91      439.67      7.60 o
  -5   4   4      568.72      571.50      3.32 o
  -4   4   4       66.50       48.41      1.77 o
  -3   4   4     1221.94     1210.50     20.66 o
  -2   4   4     3037.94     3086.73     45.74 o
  -1   4   4     2951.64     2875.30     41.21 o
   0   4   4      922.62      900.90      7.93 o
   1   4   4      983.08      984.74      9.58 o
   2   4   4      348.13      318.84      5.20 o
   3   4   4      445.51      472.12      5.17 o
   4   4   4      323.25      334.28      6.85 o
   5   4   4      451.39      457.88      2.81 o
   6   4   4      374.25      362.93      6.94 o
   7   4   4       66.00       69.14      2.22 o
  -9   5   4       29.11       25.57      2.55 o
  -8   5   4        2.51        3.67      2.07 o
  -7   5   4       45.95       38.45      2.06 o
  -6   5   4       19.11       22.32      2.85 o
  -5   5   4        2.67        3.56      1.76 o
  -4   5   4        1.82        3.29      2.00 o
  -3   5   4       90.69       89.47      1.82 o
  -2   5   4       51.09       56.04      1.68 o
  -1   5   4       44.47       49.10      1.80 o
   0   5   4      101.43       99.90      1.78 o
   1   5   4       71.65       69.79      1.67 o
   2   5   4        1.52        2.80      1.44 o
   3   5   4        5.17        4.17      1.37 o
   4   5   4      146.63      145.38      2.00 o
   5   5   4       14.68       16.91      1.92 o
   6   5   4       31.09       28.59      1.87 o
   7   5   4       12.82       10.29      2.04 o
  -8   6   4      237.11      241.01      2.73 o
  -7   6   4      502.95      518.87      3.29 o
  -6   6   4      646.39      632.53     15.79 o
  -5   6   4       85.92      104.35      2.14 o
  -4   6   4      256.56      245.78      4.97 o
  -3   6   4      469.22      463.87      5.94 o
  -2   6   4      356.01      340.53      3.35 o
  -1   6   4     2084.17     2066.05     15.68 o
   0   6   4      551.67      515.67      6.22 o
   1   6   4      913.23      923.93      8.30 o
   2   6   4      271.09      270.54      3.15 o
   3   6   4      110.51      116.08      3.42 o
   4   6   4      375.55      380.50      6.03 o
   5   6   4      118.53      112.77      4.23 o
   6   6   4      133.65      125.36      9.06 o
  -8   7   4        0.00        2.16      2.65 o
  -7   7   4       53.39       54.38      2.21 o
  -6   7   4       13.24       16.26      2.31 o
  -5   7   4       96.17       94.62      1.99 o
  -4   7   4      169.49      161.11      2.40 o
  -3   7   4      504.55      470.63      3.05 o
  -2   7   4      160.68      150.95      2.01 o
  -1   7   4      160.31      154.89      2.01 o
   0   7   4        7.61        7.00      1.35 o
   1   7   4       33.54       33.82      1.59 o
   2   7   4      117.90      116.65      2.03 o
   3   7   4      291.12      286.35      5.17 o
   4   7   4        4.59        8.13      2.57 o
   5   7   4       19.42       19.56      1.90 o
   6   7   4       28.69       24.08      1.94 o
  -7   8   4      138.98      131.34      2.41 o
  -6   8   4      126.78      131.29      4.30 o
  -5   8   4      216.59      216.80      7.80 o
  -4   8   4      527.33      543.00      3.52 o
  -3   8   4      408.28      408.99      4.13 o
  -2   8   4      349.04      355.71      3.95 o
  -1   8   4      337.47      361.40      7.02 o
   0   8   4      979.22      965.76      6.64 o
   1   8   4      464.74      477.55      6.14 o
   2   8   4      176.59      184.82      3.74 o
   3   8   4      364.32      379.63      6.92 o
   4   8   4      326.06      319.23      5.02 o
   5   8   4      151.19      134.17      4.98 o
  -6   9   4       29.35       30.72      3.76 o
  -5   9   4        0.18        3.12      2.01 o
  -4   9   4       36.45       39.68      1.83 o
  -3   9   4      219.81      214.16      2.47 o
  -2   9   4       18.53       19.93      1.73 o
  -1   9   4       15.42       17.63      1.53 o
   0   9   4        4.64        3.63      1.69 o
   1   9   4       34.10       31.84      1.69 o
   2   9   4      122.25      121.77      2.52 o
   3   9   4        9.06        8.29      1.96 o
   4   9   4        1.28        5.09      4.23 o
  -5  10   4      198.29      199.84      6.93 o
  -4  10   4      342.08      370.72     11.40 o
  -3  10   4       45.37       47.56      2.29 o
  -2  10   4      102.19      108.14      2.22 o
  -1  10   4       62.21       66.03      1.75 o
   0  10   4      178.48      170.20      2.17 o
   1  10   4      206.22      212.41      2.53 o
   2  10   4      202.88      216.97      2.83 o
   3  10   4      101.11       84.61      3.54 o
  -3  11   4       35.57       38.74      2.44 o
  -2  11   4       15.50       16.90      1.76 o
  -1  11   4        1.09        2.25      1.90 o
   0  11   4        2.66        3.44      1.92 o
   1  11   4        7.01        5.64      1.74 o
 -10   1   5      287.77      276.31      9.22 o
  -9   1   5      151.28      164.36      2.13 o
  -8   1   5        8.50       11.49      1.47 o
  -7   1   5     1124.74     1108.61      9.06 o
  -6   1   5     2248.80     2210.44     15.24 o
  -5   1   5       33.76       44.67      1.46 o
  -4   1   5     1344.45     1321.46      9.38 o
  -3   1   5     3015.93     3051.43     23.88 o
  -2   1   5      262.57      271.50      2.39 o
  -1   1   5     9183.16     9724.47    174.14 o
   0   1   5       15.19       33.29      2.37 o
   1   1   5      673.00      637.12      3.86 o
   2   1   5     3525.74     3434.28     30.78 o
   3   1   5      417.78      410.12      2.58 o
   4   1   5      127.45      138.62      1.79 o
   5   1   5      250.04      250.70      2.44 o
   6   1   5      578.43      580.60      5.53 o
   7   1   5       42.26       45.45      1.85 o
 -10   2   5       22.31       19.61      1.86 o
  -9   2   5       42.78       51.24      1.82 o
  -8   2   5       20.84       19.45      1.73 o
  -7   2   5       17.91       14.35      1.69 o
  -6   2   5        0.57        3.07      1.47 o
  -5   2   5      126.86      112.77      1.83 o
  -4   2   5      845.39      886.74     12.88 o
  -3   2   5      324.90      344.31      2.80 o
  -2   2   5      687.28      699.70     11.40 o
  -1   2   5      123.00      139.08      3.87 o
   0   2   5      891.76      895.21      6.97 o
   1   2   5       71.02       58.03      1.84 o
   2   2   5      141.28      154.90      2.04 o
   3   2   5      369.61      374.36      7.24 o
   4   2   5      240.32      241.19      6.31 o
   5   2   5        1.09        1.56      1.68 o
   6   2   5      102.11       99.32      2.75 o
   7   2   5        4.62        6.02      2.00 o
  -9   3   5      278.47      302.11      2.76 o
  -8   3   5      164.38      162.57      2.30 o
  -7   3   5      480.09      497.99      3.57 o
  -6   3   5      655.93      682.97      7.69 o
  -5   3   5      476.59      433.01      9.00 o
  -4   3   5     2194.69     2144.65     23.39 o
  -3   3   5     1923.22     1937.41     35.83 o
  -2   3   5     1936.89     1963.49     28.74 o
  -1   3   5     3342.60     3404.65     43.25 o
   0   3   5     2356.72     2324.22     25.31 o
   1   3   5     1034.24     1035.36     13.66 o
   2   3   5      887.36      885.39     10.25 o
   3   3   5      769.28      777.93      3.11 o
   4   3   5     1049.05     1030.18     10.97 o
   5   3   5      588.18      584.95      6.10 o
   6   3   5      285.62      289.00      6.40 o
   7   3   5      206.48      207.44      4.53 o
  -9   4   5        0.03        2.64      2.58 o
  -8   4   5        0.08        2.02      1.71 o
  -7   4   5      166.19      159.37      5.17 o
  -6   4   5      124.35      125.40      3.26 o
  -5   4   5      425.60      426.44      5.44 o
  -4   4   5       27.66       27.95      1.56 o
  -3   4   5       30.80       36.44      1.85 o
  -2   4   5        9.29        4.05      1.67 o
  -1   4   5      238.82      241.35      2.39 o
   0   4   5      620.46      602.46      2.81 o
   1   4   5      581.60      566.25      7.86 o
   2   4   5       25.77       31.10      1.59 o
   3   4   5        5.98        5.33      1.74 o
   4   4   5       21.02       26.45      1.56 o
   5   4   5       86.60       79.27      2.08 o
   6   4   5       38.65       39.18      1.75 o
   7   4   5        0.13        2.25      2.10 o
  -9   5   5      462.67      440.90     17.71 o
  -8   5   5      255.24      253.78      5.42 o
  -7   5   5      322.32      327.68      7.51 o
  -6   5   5      117.67      125.49      2.66 o
  -5   5   5      132.55      123.30      4.31 o
  -4   5   5     1467.68     1474.63     14.07 o
  -3   5   5       76.21       69.79      1.70 o
  -2   5   5       19.15       20.25      1.51 o
  -1   5   5     1148.99     1111.36     15.87 o
   0   5   5     2257.35     2246.96     20.19 o
   1   5   5      280.66      258.05      2.03 o
   2   5   5      235.06      241.23      3.11 o
   3   5   5       73.38       68.01      1.73 o
   4   5   5      271.93      270.64      2.21 o
   5   5   5      163.33      158.98      1.96 o
   6   5   5        1.34        2.40      1.61 o
  -8   6   5       12.49       10.59      2.09 o
  -7   6   5      211.20      234.00      2.95 o
  -6   6   5        2.73        3.09      2.25 o
  -5   6   5       79.54       78.59      2.05 o
  -4   6   5      145.97      144.74      2.53 o
  -3   6   5      223.55      220.27      2.54 o
  -2   6   5        9.35       11.01      1.68 o
  -1   6   5      152.49      148.37      1.87 o
   0   6   5      179.71      186.42      1.96 o
   1   6   5      210.01      200.49      3.05 o
   2   6   5      394.96      393.21      6.09 o
   3   6   5      284.60      280.49      5.43 o
   4   6   5       11.89       12.37      1.69 o
   5   6   5        2.49        2.79      1.71 o
   6   6   5       29.08       27.21      2.10 o
  -8   7   5      180.95      168.59      5.17 o
  -7   7   5       81.12       85.25      4.49 o
  -6   7   5       85.89       89.75      2.22 o
  -5   7   5      930.91      927.62      6.52 o
  -4   7   5      904.88      901.09     16.22 o
  -3   7   5      523.98      520.01      7.27 o
  -2   7   5      341.80      354.64      4.67 o
  -1   7   5      229.82      230.39      2.17 o
   0   7   5     1166.08     1173.63      4.72 o
   1   7   5      359.52      354.54      2.46 o
   2   7   5      265.17      277.86      6.64 o
   3   7   5      772.53      804.84     13.44 o
   4   7   5      254.30      256.81      7.38 o
   5   7   5      130.92      123.90      2.95 o
  -7   8   5        3.55        7.05      2.56 o
  -6   8   5        3.60        4.27      2.45 o
  -5   8   5        7.67        8.49      1.76 o
  -4   8   5       21.90       25.86      1.77 o
  -3   8   5        3.32        5.23      1.91 o
  -2   8   5      131.95      128.43      2.22 o
  -1   8   5       20.39       19.78      1.60 o
   0   8   5        9.15        9.29      1.57 o
   1   8   5        1.79        3.12      1.52 o
   2   8   5      151.48      153.89      2.14 o
   3   8   5      134.81      139.76      2.44 o
   4   8   5       20.73       21.18      2.25 o
   5   8   5        0.83       -0.02      2.26 o
  -6   9   5      237.83      243.85      7.34 o
  -5   9   5      297.49      311.43      3.17 o
  -4   9   5      256.97      247.67      3.62 o
  -3   9   5      428.89      433.45      4.67 o
  -2   9   5      111.80      125.96      1.92 o
  -1   9   5      266.57      276.29      2.74 o
   0   9   5       65.75       66.32      1.69 o
   1   9   5      249.42      258.53      2.28 o
   2   9   5      501.97      487.95      3.94 o
   3   9   5      238.24      239.16      6.44 o
   4   9   5       93.27       83.64      2.21 o
  -5  10   5        1.19       -0.64      2.63 o
  -4  10   5        5.12        8.31      2.23 o
  -3  10   5       46.87       44.61      1.74 o
  -2  10   5        8.67       10.17      1.70 o
  -1  10   5       19.96       20.44      1.87 o
   0  10   5       43.45       42.51      2.23 o
   1  10   5        0.21       -0.32      1.86 o
   2  10   5        2.87        4.52      1.99 o
   3  10   5        3.37        6.87      2.75 o
  -3  11   5      137.76      136.70      4.07 o
  -2  11   5      331.82      327.71      4.49 o
  -1  11   5       16.83       18.04      1.93 o
   0  11   5       66.83       62.33      2.19 o
   1  11   5      178.58      179.85      5.94 o
 -10   0   6      109.86      111.39      2.65 o
  -9   0   6       56.54       63.40      2.65 o
  -8   0   6      302.30      307.63      7.36 o
  -7   0   6      101.52      111.98      2.62 o
  -6   0   6       21.61       13.15      2.23 o
  -5   0   6     1862.72     1810.48      6.06 o
  -4   0   6     2383.11     2325.98     22.20 o
  -3   0   6     1626.64     1460.73     17.02 o
  -2   0   6      301.45      303.06      3.69 o
  -1   0   6      758.09      803.38      7.46 o
   0   0   6     1830.09     1945.67     10.40 o
   1   0   6      400.32      343.11      4.95 o
   2   0   6     1261.77     1226.66     18.26 o
   3   0   6      238.83      254.43      3.25 o
   4   0   6        9.65       11.20      2.51 o
   5   0   6      871.51      872.87     10.11 o
   6   0   6       41.64       37.07      2.79 o
   7   0   6       15.77       13.05      3.28 o
 -10   1   6        0.13        0.96      1.70 o
  -9   1   6        6.21        7.62      1.79 o
  -8   1   6      134.35      135.37      1.98 o
  -7   1   6      177.98      171.85      1.90 o
  -6   1   6       20.10       20.53      1.64 o
  -5   1   6      162.45      147.87      1.84 o
  -4   1   6       94.21       97.41      1.94 o
  -3   1   6      676.45      729.62      7.65 o
  -2   1   6       29.53       28.90      1.93 o
  -1   1   6       57.86       54.30      2.02 o
   0   1   6     1566.35     1721.23     20.69 o
   1   1   6       51.02       54.02      2.31 o
   2   1   6       14.42       12.33      2.16 o
   3   1   6       84.95       81.60      3.21 o
   4   1   6       37.10       39.54      3.22 o
   5   1   6        0.79        2.19      1.81 o
   6   1   6        0.66        2.60      2.12 o
   7   1   6       26.90       25.11      2.08 o
 -10   2   6       80.49       87.46      2.14 o
  -9   2   6      184.27      185.32      2.64 o
  -8   2   6      234.69      240.01      3.05 o
  -7   2   6      472.05      485.65      4.44 o
  -6   2   6     1541.27     1487.39     15.60 o
  -5   2   6      894.49      924.44     14.73 o
  -4   2   6     2541.95     2500.19     26.63 o
  -3   2   6     2928.73     2906.73     37.03 o
  -2   2   6       49.21       40.46      1.82 o
  -1   2   6     2043.64     2072.40     41.58 o
   0   2   6     2995.87     3115.79     36.01 o
   1   2   6     1092.63     1061.62      6.09 o
   2   2   6     3767.09     3773.17     27.32 o
   3   2   6      740.50      755.68      3.28 o
   4   2   6      189.12      182.67      4.20 o
   5   2   6      827.65      831.71      7.63 o
   6   2   6       78.77       72.44      2.11 o
   7   2   6       64.07       60.59      3.18 o
 -10   3   6        2.15        0.87      3.10 o
  -9   3   6       27.11       30.05      1.66 o
  -8   3   6        0.01        0.82      1.54 o
  -7   3   6      494.32      472.83      8.38 o
  -6   3   6      739.01      719.41      8.98 o
  -5   3   6      341.06      340.29      5.40 o
  -4   3   6      246.71      266.67      2.74 o
  -3   3   6        2.57        2.80      1.67 o
  -2   3   6       75.76       70.13      2.25 o
  -1   3   6       23.28       18.15      1.61 o
   0   3   6        0.22        1.07      1.35 o
   1   3   6       51.35       53.21      1.81 o
   2   3   6      194.91      183.41      3.26 o
   3   3   6      341.23      326.55      3.94 o
   4   3   6      197.56      183.06      2.69 o
   5   3   6       38.05       31.71      1.69 o
   6   3   6       14.06       17.61      1.93 o
  -9   4   6       68.62       62.13      2.18 o
  -8   4   6      441.53      464.03     13.11 o
  -7   4   6      390.91      408.31      3.07 o
  -6   4   6      747.55      726.93     17.93 o
  -5   4   6      541.98      554.48      8.33 o
  -4   4   6        7.34        9.96      1.72 o
  -3   4   6     1433.27     1412.59     24.61 o
  -2   4   6     1634.99     1546.65     26.52 o
  -1   4   6     1864.44     1831.38     25.64 o
   0   4   6     1600.96     1581.83      6.29 o
   1   4   6      340.90      336.54      5.41 o
   2   4   6      254.89      255.49      1.99 o
   3   4   6      753.11      759.60      7.50 o
   4   4   6      153.03      142.90      3.71 o
   5   4   6      127.92      130.44      2.24 o
   6   4   6      326.00      323.30      6.58 o
  -9   5   6        7.83       12.42      3.08 o
  -8   5   6        2.54        3.30      2.48 o
  -7   5   6        2.87        2.71      2.36 o
  -6   5   6        3.95        6.04      1.88 o
  -5   5   6        6.54        8.16      1.36 o
  -4   5   6        6.11        3.09      1.56 o
  -3   5   6       86.52       80.42      1.92 o
  -2   5   6        1.09        4.17      1.47 o
  -1   5   6        3.88        4.97      1.66 o
   0   5   6        6.10        6.57      1.65 o
   1   5   6       89.14       84.65      1.68 o
   2   5   6       14.15       14.41      1.42 o
   3   5   6       37.67       37.15      1.71 o
   4   5   6       11.28        8.42      1.65 o
   5   5   6       13.03       11.21      1.74 o
   6   5   6        6.74        8.25      1.96 o
  -8   6   6      197.41      201.03      3.00 o
  -7   6   6      141.24      143.54      2.71 o
  -6   6   6      334.52      329.44      2.71 o
  -5   6   6       67.98       71.43      2.05 o
  -4   6   6       98.69       92.45      1.67 o
  -3   6   6      574.52      562.60      5.71 o
  -2   6   6      649.36      649.15      3.25 o
  -1   6   6     2260.48     2318.51     24.18 o
   0   6   6      185.23      182.09      2.59 o
   1   6   6       37.49       42.78      1.78 o
   2   6   6      255.30      251.26      4.62 o
   3   6   6      194.82      198.36      2.55 o
   4   6   6      195.12      190.02      4.26 o
   5   6   6       80.90       82.94      2.25 o
  -8   7   6        2.25        1.87      1.80 o
  -7   7   6        2.78        5.02      3.19 o
  -6   7   6       57.93       52.30      2.08 o
  -5   7   6       65.81       70.76      5.74 o
  -4   7   6       29.94       31.41      1.66 o
  -3   7   6      608.74      602.79      5.95 o
  -2   7   6       38.48       29.79      1.74 o
  -1   7   6       18.59       20.47      1.67 o
   0   7   6      110.37      105.62      1.81 o
   1   7   6      232.82      233.95      2.11 o
   2   7   6        4.53        3.82      2.03 o
   3   7   6        0.51        0.25      1.66 o
   4   7   6       15.96       14.63      1.64 o
   5   7   6       44.44       42.74      2.10 o
  -7   8   6      174.32      171.29      2.49 o
  -6   8   6      143.22      132.48      9.10 o
  -5   8   6      549.16      560.48      7.34 o
  -4   8   6      913.93      934.50     14.51 o
  -3   8   6      263.64      254.86      3.87 o
  -2   8   6      572.06      575.23      5.71 o
  -1   8   6      398.84      403.60      3.01 o
   0   8   6      252.14      248.67      3.68 o
   1   8   6      321.95      336.47      3.62 o
   2   8   6      429.17      423.63      3.54 o
   3   8   6      428.77      433.61      5.25 o
   4   8   6      315.13      311.23      7.73 o
  -6   9   6        1.72        3.18      1.87 o
  -5   9   6        2.46        8.24      2.47 o
  -4   9   6       10.47       12.81      1.76 o
  -3   9   6       26.23       23.89      1.74 o
  -2   9   6       18.54       18.05      1.65 o
  -1   9   6        5.85        9.24      1.60 o
   0   9   6      127.90      120.21      2.00 o
   1   9   6        8.31        9.98      1.65 o
   2   9   6        8.81        8.15      2.18 o
   3   9   6       17.32       18.60      2.01 o
  -5  10   6       53.17       55.07      2.39 o
  -4  10   6      316.80      323.97      8.91 o
  -3  10   6       79.01       73.59      2.40 o
  -2  10   6      155.59      155.37      3.78 o
  -1  10   6       28.61       26.36      1.59 o
   0  10   6       98.11       99.77      2.10 o
   1  10   6      192.70      194.72      4.85 o
   2  10   6       36.42       31.57      2.52 o
  -3  11   6       11.53       14.57      2.05 o
  -2  11   6        6.15        5.01      2.00 o
  -1  11   6        0.38        3.19      1.69 o
   0  11   6        6.79        6.20      1.97 o
 -10   1   7      167.40      169.23      4.85 o
  -9   1   7      179.22      178.50      2.13 o
  -8   1   7      231.47      249.43      3.76 o
  -7   1   7       67.09       63.51      1.76 o
  -6   1   7      535.07      539.03      2.66 o
  -5   1   7      345.65      323.85      2.15 o
  -4   1   7      611.56      605.82      2.73 o
  -3   1   7     6272.22     6245.91     23.74 o
  -2   1   7     3275.17     3157.48     15.32 o
  -1   1   7      103.56       86.01      2.25 o
   0   1   7      167.17      211.45      2.67 o
   1   1   7     1140.93     1171.11      9.48 o
   2   1   7      740.90      744.70     12.14 o
   3   1   7      339.23      333.66      4.89 o
   4   1   7      976.70      974.38     20.94 o
   5   1   7      225.33      233.44      3.16 o
   6   1   7       83.17       75.62      3.15 o
 -10   2   7        4.25        4.06      1.81 o
  -9   2   7       92.12       92.05      2.09 o
  -8   2   7       44.26       40.60      1.72 o
  -7   2   7      201.44      196.73      2.73 o
  -6   2   7        3.74        5.85      1.48 o
  -5   2   7       17.09       17.70      1.64 o
  -4   2   7      209.77      217.95      4.45 o
  -3   2   7      266.96      272.39      2.50 o
  -2   2   7       69.18       73.44      1.91 o
  -1   2   7     1103.17     1186.57     21.99 o
   0   2   7       40.44       37.81      1.70 o
   1   2   7      337.40      341.48      2.26 o
   2   2   7      107.04      103.36      1.95 o
   3   2   7        0.13        2.00      1.75 o
   4   2   7        5.92        8.11      1.62 o
   5   2   7        3.03        3.36      1.76 o
   6   2   7       65.58       65.58      3.56 o
 -10   3   7       56.59       49.79      3.53 o
  -9   3   7      290.84      310.18      3.23 o
  -8   3   7      560.45      572.78     13.54 o
  -7   3   7      730.36      745.81     16.09 o
  -6   3   7      925.31      942.68     15.44 o
  -5   3   7     1281.80     1275.09     15.88 o
  -4   3   7      851.25      876.38     11.70 o
  -3   3   7      626.71      605.59      9.80 o
  -2   3   7     1956.08     1907.38     22.25 o
  -1   3   7     1598.57     1575.09     17.06 o
   0   3   7     3006.89     2993.76     36.13 o
   1   3   7     1776.26     1778.74     15.88 o
   2   3   7      661.25      676.58      6.85 o
   3   3   7      610.30      598.71      8.70 o
   4   3   7      293.74      292.24      3.35 o
   5   3   7      140.96      142.10      2.40 o
   6   3   7      128.57      119.35      4.85 o
  -9   4   7       10.42       12.26      2.32 o
  -8   4   7        3.29        3.62      1.64 o
  -7   4   7      297.15      296.70      7.80 o
  -6   4   7      191.09      184.58      4.83 o
  -5   4   7        8.25       14.57      1.77 o
  -4   4   7       57.64       62.10      1.61 o
  -3   4   7      101.35      103.86      2.25 o
  -2   4   7      661.89      678.74      8.21 o
  -1   4   7        3.09        4.86      1.57 o
   0   4   7      102.79       99.05      1.91 o
   1   4   7       48.07       43.03      1.86 o
   2   4   7       27.61       30.84      1.76 o
   3   4   7      182.45      175.02      3.64 o
   4   4   7       54.07       52.95      1.96 o
   5   4   7        0.74        2.01      1.68 o
   6   4   7       24.72       25.46      1.72 o
  -9   5   7      215.23      213.35      9.36 o
  -8   5   7       75.71       74.57      3.29 o
  -7   5   7      158.99      160.88      3.09 o
  -6   5   7      390.52      392.28      6.16 o
  -5   5   7      320.68      299.39      5.26 o
  -4   5   7      565.49      604.77     11.47 o
  -3   5   7        8.35        6.48      1.71 o
  -2   5   7       73.26       80.37      2.07 o
  -1   5   7     1084.36     1074.07     14.64 o
   0   5   7     1574.54     1569.72     11.68 o
   1   5   7       79.72       78.62      2.16 o
   2   5   7      199.55      205.48      2.71 o
   3   5   7      136.19      133.02      1.91 o
   4   5   7       56.75       54.50      2.40 o
   5   5   7      225.52      213.50      3.97 o
  -9   6   7        7.67        6.93      3.81 o
  -8   6   7       25.95       26.43      3.19 o
  -7   6   7        9.26        6.88      2.45 o
  -6   6   7       76.26       75.86      5.79 o
  -5   6   7       42.30       46.63      1.55 o
  -4   6   7        1.09        2.22      1.67 o
  -3   6   7       97.59       87.00      2.96 o
  -2   6   7      323.27      318.78      2.61 o
  -1   6   7       31.99       35.87      1.56 o
   0   6   7       18.63       16.50      1.38 o
   1   6   7        0.44        1.77      1.60 o
   2   6   7       12.65       11.18      1.81 o
   3   6   7      106.99       99.55      2.54 o
   4   6   7        1.97        1.70      1.50 o
   5   6   7       36.31       38.48      1.86 o
  -8   7   7      209.16      216.63      8.61 o
  -7   7   7      139.53      134.23      2.43 o
  -6   7   7      287.25      298.03      5.79 o
  -5   7   7     1011.91     1017.09     10.23 o
  -4   7   7      208.59      211.99      6.20 o
  -3   7   7      126.17      127.72      1.98 o
  -2   7   7      697.02      684.24      6.64 o
  -1   7   7      417.89      401.12      2.78 o
   0   7   7      736.95      750.44      3.31 o
   1   7   7      519.13      523.10      4.19 o
   2   7   7      232.39      243.03      3.77 o
   3   7   7      280.30      293.64      5.48 o
   4   7   7      117.03      115.25      2.29 o
  -7   8   7        0.03       -0.41      2.47 o
  -6   8   7       51.76       52.58      2.54 o
  -5   8   7       14.11       16.43      2.16 o
  -4   8   7       94.72       94.67      1.95 o
  -3   8   7      274.56      265.27      3.02 o
  -2   8   7       46.03       43.39      2.65 o
  -1   8   7       46.35       42.62      1.81 o
   0   8   7       27.55       29.50      1.60 o
   1   8   7       17.57       14.25      1.49 o
   2   8   7       64.87       66.17      2.23 o
   3   8   7       35.44       32.61      2.10 o
   4   8   7        4.14        4.93      1.91 o
  -6   9   7      201.29      190.57      4.09 o
  -5   9   7      156.36      149.28      2.53 o
  -4   9   7      138.73      137.80      2.07 o
  -3   9   7      528.16      553.16      6.62 o
  -2   9   7      153.10      150.81      2.00 o
  -1   9   7      314.22      308.07      5.07 o
   0   9   7       88.45       87.41      1.73 o
   1   9   7      122.98      123.58      2.00 o
   2   9   7      266.96      244.31      7.55 o
   3   9   7      126.36      130.94      2.60 o
  -5  10   7       29.74       28.27      1.98 o
  -4  10   7        0.00        0.18      1.74 o
  -3  10   7        0.10        0.56      2.10 o
  -2  10   7       11.39       14.55      1.92 o
  -1  10   7       23.60       25.12      1.89 o
   0  10   7       30.77       26.55      1.77 o
   1  10   7        1.53        2.42      1.77 o
  -2  11   7       95.64       94.19      2.26 o
  -1  11   7       24.37       28.85      2.48 o
 -10   0   8        7.66       12.19      2.66 o
  -9   0   8       85.06       88.35      3.81 o
  -8   0   8      707.83      719.40      5.91 o
  -7   0   8       85.39       83.20      2.45 o
  -6   0   8        4.77        9.31      2.24 o
  -5   0   8     1739.69     1676.72     11.58 o
  -4   0   8      493.04      486.60      3.63 o
  -3   0   8     1384.55     1380.31      9.46 o
  -2   0   8     1686.55     1592.46      7.94 o
  -1   0   8     1047.84     1272.14     35.31 o
   0   0   8     4374.70     4545.91     85.90 o
   1   0   8      734.48      724.32      5.68 o
   2   0   8      244.42      245.68      4.90 o
   3   0   8     1038.57      992.34      6.30 o
   4   0   8      876.72      828.85      5.86 o
   5   0   8      283.78      283.05      4.86 o
   6   0   8       54.79       56.20      3.24 o
 -10   1   8        5.84        7.05      1.91 o
  -9   1   8        9.98        8.64      1.57 o
  -8   1   8       59.93       62.38      1.65 o
  -7   1   8       20.92       19.24      1.37 o
  -6   1   8      130.82      131.30      1.76 o
  -5   1   8       33.58       40.73      1.53 o
  -4   1   8      514.27      540.11      5.88 o
  -3   1   8      455.87      434.86      2.72 o
  -2   1   8       88.71       94.44      1.87 o
  -1   1   8       84.87       96.68      1.93 o
   0   1   8        1.95        1.12      1.86 o
   1   1   8      698.19      717.76      3.58 o
   2   1   8      248.49      240.00      2.57 o
   3   1   8       41.17       44.73      2.37 o
   4   1   8        0.14       -0.12      1.94 o
   5   1   8        0.01        3.14      1.90 o
   6   1   8        0.14        2.82      2.09 o
 -10   2   8       74.35       77.19      2.18 o
  -9   2   8      340.11      347.02      4.03 o
  -8   2   8      842.71      848.11      9.73 o
  -7   2   8      273.78      270.38      3.71 o
  -6   2   8      708.10      713.74      4.89 o
  -5   2   8      933.75      961.42      3.20 o
  -4   2   8      270.07      258.77      3.66 o
  -3   2   8     2541.80     2475.21     30.80 o
  -2   2   8     1618.36     1604.08     15.79 o
  -1   2   8      956.05      895.08     13.02 o
   0   2   8     4266.42     4405.62      9.49 o
   1   2   8      718.00      715.69      3.46 o
   2   2   8      151.87      146.92      1.80 o
   3   2   8      363.74      360.50      2.52 o
   4   2   8      229.55      231.00      5.23 o
   5   2   8      229.81      228.20      2.22 o
   6   2   8       56.54       58.96      2.00 o
 -10   3   8        6.43        8.73      1.90 o
  -9   3   8       38.99       35.77      1.91 o
  -8   3   8       21.82       23.53      1.90 o
  -7   3   8      181.84      172.83      3.12 o
  -6   3   8      222.36      205.74      2.35 o
  -5   3   8      168.74      156.60      2.30 o
  -4   3   8       25.09       21.72      1.68 o
  -3   3   8       60.08       58.69      1.84 o
  -2   3   8      186.07      199.15      2.37 o
  -1   3   8      150.15      150.95      2.45 o
   0   3   8       62.76       65.40      2.25 o
   1   3   8       51.37       47.33      1.60 o
   2   3   8       22.82       21.33      1.36 o
   3   3   8        0.85        0.68      1.43 o
   4   3   8       85.90       85.04      1.61 o
   5   3   8        1.72        0.09      1.93 o
   6   3   8        5.70        7.21      1.69 o
  -9   4   8        7.11        6.11      2.19 o
  -8   4   8      319.01      316.99      7.03 o
  -7   4   8      346.54      334.93      5.32 o
  -6   4   8      626.58      624.21      8.22 o
  -5   4   8     1754.74     1771.72     28.41 o
  -4   4   8        8.58        6.42      1.67 o
  -3   4   8      449.27      450.02      6.12 o
  -2   4   8     1583.18     1597.68     11.14 o
  -1   4   8      368.39      379.88      7.87 o
   0   4   8      310.55      315.89      2.63 o
   1   4   8      929.96      958.77      9.55 o
   2   4   8      526.02      518.25      5.69 o
   3   4   8      374.42      373.22      8.48 o
   4   4   8       74.64       74.24      1.88 o
   5   4   8       65.26       62.82      2.75 o
  -9   5   8        0.65        1.83      2.56 o
  -8   5   8        0.91        2.84      1.88 o
  -7   5   8        1.49        3.54      1.47 o
  -6   5   8        1.08        2.26      1.49 o
  -5   5   8        0.58        0.80      1.41 o
  -4   5   8        0.10        0.63      1.62 o
  -3   5   8      121.23      114.64      3.44 o
  -2   5   8       46.34       47.28      1.79 o
  -1   5   8        7.49       11.09      1.50 o
   0   5   8      267.40      270.56      2.91 o
   1   5   8      124.23      117.67      2.02 o
   2   5   8       12.12       14.46      1.77 o
   3   5   8      250.20      238.46      3.74 o
   4   5   8       22.59       23.60      1.84 o
   5   5   8        7.21        5.87      1.71 o
  -9   6   8       41.85       38.28      3.49 o
  -8   6   8       26.40       31.29      1.89 o
  -7   6   8       78.87       76.54      2.46 o
  -6   6   8      685.01      672.28     10.19 o
  -5   6   8      383.25      394.77      6.38 o
  -4   6   8      119.14      116.24      2.37 o
  -3   6   8      581.31      606.32     11.37 o
  -2   6   8      340.46      358.76      4.66 o
  -1   6   8      389.19      403.77      4.95 o
   0   6   8       19.52       20.26      1.53 o
   1   6   8      365.16      354.41      3.93 o
   2   6   8      716.43      705.98     10.02 o
   3   6   8      272.71      274.98      4.43 o
   4   6   8      104.41      103.12      3.65 o
  -8   7   8       74.24       69.88      4.05 o
  -7   7   8       36.90       37.30      2.73 o
  -6   7   8       30.61       30.52      1.93 o
  -5   7   8        3.58        6.21      1.60 o
  -4   7   8       74.48       67.56      1.80 o
  -3   7   8        7.08        5.88      2.64 o
  -2   7   8       97.50       93.20      2.31 o
  -1   7   8       33.77       33.46      1.66 o
   0   7   8       18.19       18.51      1.57 o
   1   7   8       25.02       25.32      1.83 o
   2   7   8       64.14       61.87      2.00 o
   3   7   8       53.73       51.53      1.91 o
   4   7   8       60.25       60.72      2.51 o
  -7   8   8      150.19      150.65      6.09 o
  -6   8   8      174.86      169.73     10.21 o
  -5   8   8      169.73      168.05      3.32 o
  -4   8   8      517.12      523.71      8.56 o
  -3   8   8      441.76      432.54      5.19 o
  -2   8   8      587.17      578.48      3.38 o
  -1   8   8      318.21      315.32      4.65 o
   0   8   8      252.63      256.64      4.25 o
   1   8   8      195.20      192.53      2.99 o
   2   8   8      148.76      148.20      3.02 o
   3   8   8      177.58      172.87      6.74 o
  -6   9   8       50.10       53.06      5.78 o
  -5   9   8        1.28        4.04      1.60 o
  -4   9   8        2.44        2.71      1.83 o
  -3   9   8        0.73        0.65      1.78 o
  -2   9   8        1.65        2.91      1.80 o
  -1   9   8        4.48        5.48      1.77 o
   0   9   8       29.82       35.68      1.92 o
   1   9   8       58.07       53.76      2.54 o
   2   9   8       11.05       13.25      2.06 o
  -5  10   8       27.70       21.50      1.86 o
  -4  10   8      441.81      441.41      4.85 o
  -3  10   8       51.40       43.66      2.15 o
  -2  10   8       60.45       57.47      1.96 o
  -1  10   8      104.66      107.19      2.48 o
   0  10   8       66.24       65.39      2.12 o
   1  10   8       52.77       54.07      5.91 o
 -10   1   9      250.22      255.45      3.41 o
  -9   1   9      130.27      142.64      3.20 o
  -8   1   9      128.74      140.25      1.81 o
  -7   1   9      402.52      388.97      4.59 o
  -6   1   9      323.80      348.54      5.15 o
  -5   1   9      584.44      549.80      3.12 o
  -4   1   9     1353.07     1358.54     11.68 o
  -3   1   9     1387.85     1357.75      9.83 o
  -2   1   9      388.77      336.26      2.25 o
  -1   1   9      971.45      990.14      5.89 o
   0   1   9      459.98      467.72      5.79 o
   1   1   9      655.66      665.25      4.20 o
   2   1   9      352.65      348.29      2.87 o
   3   1   9      773.62      780.50     22.45 o
   4   1   9      405.46      406.02      3.87 o
   5   1   9        2.43        3.76      2.38 o
 -10   2   9        5.77       10.36      1.93 o
  -9   2   9        8.89        9.32      1.47 o
  -8   2   9        0.03        2.02      1.70 o
  -7   2   9      131.66      133.91      2.55 o
  -6   2   9      331.03      318.11      5.33 o
  -5   2   9       10.41       12.71      1.35 o
  -4   2   9      344.50      355.87      2.65 o
  -3   2   9      803.70      786.17      4.61 o
  -2   2   9      115.91      120.33      1.85 o
  -1   2   9      416.18      405.07      3.35 o
   0   2   9        0.03       -0.17      2.19 o
   1   2   9      144.53      134.35      3.21 o
   2   2   9      143.91      149.46      1.99 o
   3   2   9       17.08       18.23      1.78 o
   4   2   9       24.65       27.09      1.64 o
   5   2   9       12.39       14.29      1.71 o
 -10   3   9      122.33      110.05      3.30 o
  -9   3   9      219.18      223.59      3.63 o
  -8   3   9      288.83      281.08      8.15 o
  -7   3   9      538.02      551.69      6.51 o
  -6   3   9      422.64      415.04      5.72 o
  -5   3   9      991.83      955.16     11.43 o
  -4   3   9     1130.42     1127.68     17.26 o
  -3   3   9      385.01      370.48      4.88 o
  -2   3   9     1597.37     1575.19     13.55 o
  -1   3   9      581.55      584.97     11.79 o
   0   3   9      580.78      580.00     15.04 o
   1   3   9      899.41      905.51     11.16 o
   2   3   9       87.80       96.71      1.85 o
   3   3   9      148.29      153.98      2.40 o
   4   3   9      246.46      237.06      2.78 o
   5   3   9       48.22       46.55      2.16 o
  -9   4   9       15.37       16.51      1.84 o
  -8   4   9       84.78       82.63      1.98 o
  -7   4   9       59.77       64.46      1.90 o
  -6   4   9      284.81      272.95      3.42 o
  -5   4   9       54.46       58.28      1.82 o
  -4   4   9      184.64      188.93      2.09 o
  -3   4   9       20.54       23.51      1.58 o
  -2   4   9        0.20        0.98      1.42 o
  -1   4   9      714.27      706.37      4.17 o
   0   4   9      466.68      462.65      7.43 o
   1   4   9        9.79       10.48      1.82 o
   2   4   9       20.72       21.29      1.49 o
   3   4   9       34.32       29.97      1.72 o
   4   4   9       57.08       59.05      1.82 o
   5   4   9        0.82       -0.01      1.90 o
  -9   5   9      132.90      137.06      3.19 o
  -8   5   9      107.16      103.66      1.96 o
  -7   5   9      310.49      326.85      7.76 o
  -6   5   9      554.66      569.46     10.26 o
  -5   5   9      294.54      285.42      4.99 o
  -4   5   9      358.32      367.58      4.80 o
  -3   5   9       68.41       73.03      1.83 o
  -2   5   9      362.02      375.22      5.05 o
  -1   5   9      216.10      210.59      5.30 o
   0   5   9      809.09      793.97      7.26 o
   1   5   9      631.49      636.57     10.07 o
   2   5   9      367.73      373.24      8.65 o
   3   5   9      189.10      179.84      2.85 o
   4   5   9      128.51      137.47      2.35 o
  -8   6   9       15.66       19.77      2.57 o
  -7   6   9        3.54        4.24      1.72 o
  -6   6   9       17.04       22.60      1.78 o
  -5   6   9        0.03        1.15      1.56 o
  -4   6   9       33.47       33.61      1.61 o
  -3   6   9        5.87        8.28      1.52 o
  -2   6   9      192.94      174.26      1.99 o
  -1   6   9       20.69       22.18      1.44 o
   0   6   9      108.16      107.70      2.69 o
   1   6   9      164.57      160.75      2.86 o
   2   6   9       94.97       91.61      1.90 o
   3   6   9       34.48       35.07      1.99 o
   4   6   9        7.60        9.99      2.08 o
  -8   7   9      165.04      159.83      3.74 o
  -7   7   9      239.94      227.41      4.97 o
  -6   7   9      116.04      118.97      3.22 o
  -5   7   9      251.16      259.40      2.96 o
  -4   7   9      215.17      213.71      2.23 o
  -3   7   9      355.04      349.27      7.57 o
  -2   7   9      852.84      845.09     16.10 o
  -1   7   9      323.76      328.85      2.41 o
   0   7   9      305.40      308.20      2.76 o
   1   7   9      168.64      159.66      3.73 o
   2   7   9       93.02       89.06      1.87 o
   3   7   9      114.64      111.77      2.24 o
  -7   8   9        0.70        2.24      2.12 o
  -6   8   9       12.23       11.28      1.89 o
  -5   8   9        0.01        1.37      1.92 o
  -4   8   9        3.29        5.51      1.80 o
  -3   8   9      262.61      279.54      2.69 o
  -2   8   9       23.52       19.04      1.84 o
  -1   8   9      126.83      119.52      2.16 o
   0   8   9       26.50       29.92      1.87 o
   1   8   9        7.99        8.94      1.86 o
   2   8   9       38.09       39.47      2.02 o
   3   8   9        3.24        3.14      4.31 o
  -6   9   9      129.68      132.31      4.78 o
  -5   9   9       79.56       80.49      1.82 o
  -4   9   9       71.14       69.19      1.95 o
  -3   9   9      581.43      553.74      5.37 o
  -2   9   9      148.91      138.44      3.75 o
  -1   9   9      293.13      291.20      3.22 o
   0   9   9       70.20       71.24      2.08 o
   1   9   9       11.22       14.09      2.47 o
  -4  10   9        1.41        1.85      1.75 o
  -3  10   9       24.46       24.73      2.25 o
  -2  10   9        0.11        2.47      1.65 o
  -1  10   9        3.15        2.69      1.95 o
   0  10   9        7.31        5.71      2.03 o
 -10   0  10      127.87      123.81      4.20 o
  -9   0  10      298.03      317.88      7.66 o
  -8   0  10     1050.43     1053.92     24.14 o
  -7   0  10      515.81      556.98      8.48 o
  -6   0  10      332.12      324.94      4.32 o
  -5   0  10      530.81      547.91     15.50 o
  -4   0  10     2095.43     2106.27     26.15 o
  -3   0  10       30.33       27.40      3.35 o
  -2   0  10     2776.30     2805.44     10.34 o
  -1   0  10     2326.09     2328.41     53.53 o
   0   0  10     1122.84     1165.10     18.75 o
   1   0  10       95.16       93.99      2.35 o
   2   0  10      260.29      262.53      3.88 o
   3   0  10      636.93      613.53      5.26 o
   4   0  10      169.37      167.61      4.96 o
   5   0  10      316.56      318.27      5.67 o
 -10   1  10       13.98       13.68      1.73 o
  -9   1  10       47.08       47.48      1.91 o
  -8   1  10        0.06        0.06      1.69 o
  -7   1  10       15.72       16.26      1.47 o
  -6   1  10       22.07       23.86      1.27 o
  -5   1  10       14.23       14.99      1.65 o
  -4   1  10      416.64      398.85     11.15 o
  -3   1  10       56.34       57.33      1.80 o
  -2   1  10       57.65       59.88      3.45 o
  -1   1  10      511.11      521.81      3.75 o
   0   1  10        4.70        7.87      1.82 o
   1   1  10       27.84       25.33      1.84 o
   2   1  10        7.65        4.68      1.82 o
   3   1  10        6.81        4.48      1.70 o
   4   1  10       29.70       37.59      2.14 o
   5   1  10        8.17        8.29      2.54 o
 -10   2  10      134.68      140.02      3.28 o
  -9   2  10      232.08      237.74      4.32 o
  -8   2  10      413.95      410.53      7.63 o
  -7   2  10      278.84      275.90      2.61 o
  -6   2  10      200.77      188.23      2.28 o
  -5   2  10      603.94      619.21      9.23 o
  -4   2  10     1465.94     1430.29     12.43 o
  -3   2  10      802.98      793.45     17.61 o
  -2   2  10      544.94      541.38      5.98 o
  -1   2  10      935.86      937.85     10.84 o
   0   2  10      441.29      432.79      5.75 o
   1   2  10       14.94       15.93      2.02 o
   2   2  10      279.59      289.16      2.94 o
   3   2  10      314.19      312.52      2.64 o
   4   2  10       97.01       99.83      2.80 o
   5   2  10      172.07      173.37      3.52 o
 -10   3  10        5.09        6.60      1.83 o
  -9   3  10        0.37       -0.86      1.64 o
  -8   3  10        9.53       11.31      1.53 o
  -7   3  10      187.05      180.76      2.19 o
  -6   3  10       70.35       66.48      1.62 o
  -5   3  10        6.25        6.12      1.48 o
  -4   3  10        4.88        5.36      1.66 o
  -3   3  10        1.03        1.09      1.53 o
  -2   3  10      201.29      204.33      2.02 o
  -1   3  10        0.75        1.31      2.39 o
   0   3  10        1.88        3.66      1.54 o
   1   3  10       13.48       16.10      2.62 o
   2   3  10       76.92       76.49      2.30 o
   3   3  10        6.03        5.84      1.75 o
   4   3  10       11.13       12.94      2.07 o
   5   3  10        2.86        4.24      3.26 o
  -9   4  10        1.33        3.72      2.11 o
  -8   4  10       60.28       62.54      2.18 o
  -7   4  10      565.75      575.08      4.29 o
  -6   4  10      564.07      578.07      7.20 o
  -5   4  10      949.80      958.06     12.13 o
  -4   4  10      241.83      234.44      3.26 o
  -3   4  10      361.26      377.83      5.56 o
  -2   4  10      404.66      394.61      2.69 o
  -1   4  10      199.51      206.05      3.00 o
   0   4  10      279.90      277.75      4.73 o
   1   4  10      897.11      902.38     10.07 o
   2   4  10      339.32      334.34      4.36 o
   3   4  10      174.64      178.80      4.28 o
   4   4  10      108.42       98.68      3.73 o
  -9   5  10        6.06        9.00      2.17 o
  -8   5  10       12.36       12.92      1.74 o
  -7   5  10       27.81       30.28      1.99 o
  -6   5  10       50.12       54.45      1.66 o
  -5   5  10      314.60      313.20      3.37 o
  -4   5  10        3.64        4.79      1.55 o
  -3   5  10        4.84        4.70      1.56 o
  -2   5  10      299.38      309.36      2.63 o
  -1   5  10      113.60      111.28      2.58 o
   0   5  10       54.19       53.72      2.48 o
   1   5  10       25.89       23.20      2.11 o
   2   5  10        1.05        0.93      1.69 o
   3   5  10        4.00        2.71      1.49 o
   4   5  10        1.49        3.69      1.88 o
  -8   6  10       45.85       44.23      2.29 o
  -7   6  10      279.76      276.80      6.67 o
  -6   6  10      615.39      604.10      7.09 o
  -5   6  10      269.24      268.60      5.56 o
  -4   6  10       96.85       96.72      1.71 o
  -3   6  10      447.57      451.09      4.57 o
  -2   6  10      177.87      170.58      2.46 o
  -1   6  10      411.70      412.41      5.44 o
   0   6  10      284.55      274.31      8.60 o
   1   6  10      620.69      611.04     11.74 o
   2   6  10      479.74      492.27      3.32 o
   3   6  10       45.68       46.54      1.94 o
  -8   7  10        0.37        2.85      2.63 o
  -7   7  10       61.98       60.29      2.03 o
  -6   7  10       22.98       23.25      1.74 o
  -5   7  10       37.42       37.05      1.78 o
  -4   7  10        0.61        2.18      1.58 o
  -3   7  10      221.95      213.51      2.09 o
  -2   7  10        3.83        6.43      1.71 o
  -1   7  10       57.02       56.44      1.94 o
   0   7  10      128.43      127.55      2.37 o
   1   7  10       42.97       44.08      1.83 o
   2   7  10       46.66       47.52      1.89 o
   3   7  10        7.08        6.16      1.94 o
  -7   8  10      166.24      153.16      2.96 o
  -6   8  10      118.01      112.75      2.10 o
  -5   8  10      130.18      131.91      1.94 o
  -4   8  10      345.71      350.18     10.86 o
  -3   8  10      163.56      162.50      2.39 o
  -2   8  10      307.76      312.01      3.40 o
  -1   8  10      117.22      116.09      4.02 o
   0   8  10       45.59       42.93      2.12 o
   1   8  10      105.51      103.00      2.75 o
   2   8  10       65.03       65.90      2.21 o
  -6   9  10        3.88        7.28      2.22 o
  -5   9  10        8.11        9.62      1.68 o
  -4   9  10        6.88        5.11      1.90 o
  -3   9  10        0.36        3.24      1.83 o
  -2   9  10       33.38       32.78      1.92 o
  -1   9  10       16.93       19.50      1.77 o
   0   9  10       30.12       36.17      2.18 o
   1   9  10        7.48        7.36      2.37 o
  -3  10  10       51.82       49.05      2.09 o
  -2  10  10      177.88      172.80      2.46 o
 -10   1  11      158.49      164.37      4.20 o
  -9   1  11      266.08      274.08      4.85 o
  -8   1  11      180.24      185.34      4.18 o
  -7   1  11      574.18      570.12      9.97 o
  -6   1  11      557.22      566.93      9.46 o
  -5   1  11      345.10      347.07      3.69 o
  -4   1  11      316.19      308.05      5.71 o
  -3   1  11      108.38      112.77      1.89 o
  -2   1  11     1353.52     1356.13     27.83 o
  -1   1  11     2935.92     2975.12     32.07 o
   0   1  11       44.35       42.84      1.80 o
   1   1  11      518.28      521.64      5.95 o
   2   1  11      489.59      504.05      3.07 o
   3   1  11       17.04       27.52      5.98 o
   4   1  11      231.01      225.98      4.58 o
 -10   2  11        2.52        2.92      2.01 o
  -9   2  11        5.09        5.94      1.59 o
  -8   2  11        8.57        9.19      1.51 o
  -7   2  11        3.59        3.31      1.53 o
  -6   2  11       98.75       94.98      1.60 o
  -5   2  11       45.43       50.39      1.99 o
  -4   2  11      336.35      322.22      2.79 o
  -3   2  11      503.86      495.74      3.22 o
  -2   2  11        4.28        6.43      2.04 o
  -1   2  11      314.82      316.82      3.22 o
   0   2  11       50.92       46.61      2.82 o
   1   2  11        6.76        6.48      1.56 o
   2   2  11        3.07        6.14      1.50 o
   3   2  11       11.91       15.34      2.06 o
   4   2  11       19.11       22.84      3.11 o
 -10   3  11       73.46       69.53      3.05 o
  -9   3  11      125.33      134.57      2.40 o
  -8   3  11       76.89       76.00      2.71 o
  -7   3  11      560.65      542.67      4.29 o
  -6   3  11      318.81      311.08      4.09 o
  -5   3  11      401.31      393.22      5.50 o
  -4   3  11     1424.38     1470.63     17.70 o
  -3   3  11       29.06       27.84      1.45 o
  -2   3  11      123.10      126.35      1.53 o
  -1   3  11      318.94      315.76      2.83 o
   0   3  11       65.68       71.51      2.45 o
   1   3  11      329.73      344.58      2.58 o
   2   3  11      278.44      295.90      4.58 o
   3   3  11      103.16      106.29      2.50 o
   4   3  11      107.21       98.04      3.23 o
  -9   4  11        2.69        2.10      2.22 o
  -8   4  11       29.14       24.57      1.71 o
  -7   4  11       20.11       22.61      1.83 o
  -6   4  11      102.03       93.67      1.93 o
  -5   4  11       56.52       50.90      1.95 o
  -4   4  11       30.01       32.07      2.01 o
  -3   4  11       36.77       36.91      1.46 o
  -2   4  11      288.99      284.18      2.88 o
  -1   4  11       24.27       27.03      4.00 o
   0   4  11       37.47       40.97      2.39 o
   1   4  11        1.68        5.16      2.94 o
   2   4  11       12.79       11.27      1.53 o
   3   4  11        4.80        6.49      1.67 o
   4   4  11        4.93        6.76      2.17 o
  -9   5  11      192.37      198.58      5.62 o
  -8   5  11      100.35       99.72      3.72 o
  -7   5  11      158.65      170.51      2.45 o
  -6   5  11      185.28      186.54      3.19 o
  -5   5  11      150.23      135.95      2.15 o
  -4   5  11     1398.46     1419.43     17.58 o
  -3   5  11      661.42      653.79      5.60 o
  -2   5  11      299.73      305.65      5.46 o
  -1   5  11      316.60      316.36      9.83 o
   0   5  11      610.06      609.76     15.87 o
   1   5  11      336.29      343.14      4.84 o
   2   5  11      252.66      248.43      5.09 o
   3   5  11      161.11      153.76      3.67 o
  -8   6  11       13.73       11.45      1.81 o
  -7   6  11        9.04       11.53      1.62 o
  -6   6  11       22.31       26.40      1.80 o
  -5   6  11       31.08       32.10      1.49 o
  -4   6  11       29.73       28.97      1.53 o
  -3   6  11        7.58        9.11      1.75 o
  -2   6  11        0.86        0.75      1.98 o
  -1   6  11       73.00       74.92      2.40 o
   0   6  11       10.49       13.54      1.98 o
   1   6  11        3.16        3.67      1.79 o
   2   6  11        0.63        3.32      1.81 o
   3   6  11       25.11       22.23      1.85 o
  -8   7  11      140.44      124.08      3.02 o
  -7   7  11      152.90      154.15      2.51 o
  -6   7  11       50.06       48.88      1.66 o
  -5   7  11      232.52      239.35      3.06 o
  -4   7  11      307.12      303.81      3.21 o
  -3   7  11      235.50      246.52      3.60 o
  -2   7  11      292.23      299.03      3.28 o
  -1   7  11       28.39       33.54      1.87 o
   0   7  11       78.18       76.80      3.42 o
   1   7  11      223.52      216.00      8.50 o
   2   7  11       63.13       54.93      3.40 o
  -7   8  11        3.71        2.28      2.23 o
  -6   8  11       49.81       52.64      1.69 o
  -5   8  11       27.13       28.55      1.53 o
  -4   8  11        0.01        0.03      1.62 o
  -3   8  11       41.59       42.64      1.42 o
  -2   8  11        1.20        3.19      1.86 o
  -1   8  11       64.82       56.74      2.07 o
   0   8  11       11.97        9.90      2.32 o
   1   8  11        0.00        2.18      2.06 o
  -5   9  11      106.32      108.57      3.51 o
  -4   9  11        1.50        1.71      1.77 o
  -3   9  11      330.02      318.37      8.59 o
  -2   9  11      115.68      116.28      2.34 o
  -1   9  11       96.87       96.03      2.48 o
   0   9  11      122.20      117.47      2.29 o
 -10   0  12      116.19      114.65      7.61 o
  -9   0  12      493.72      498.03      6.57 o
  -8   0  12      257.64      267.80      5.96 o
  -7   0  12      148.21      154.78      2.27 o
  -6   0  12      381.80      389.20      3.02 o
  -5   0  12      723.43      716.81     10.68 o
  -4   0  12      966.06      948.54      6.12 o
  -3   0  12      777.73      737.13      5.31 o
  -2   0  12     1743.52     1729.85     48.58 o
  -1   0  12      359.97      341.47      2.72 o
   0   0  12      574.99      587.00      9.27 o
   1   0  12      360.85      371.90      3.13 o
   2   0  12      155.82      149.86      5.26 o
   3   0  12      300.04      296.82      5.74 o
   4   0  12      138.48      130.57      4.00 o
 -10   1  12        9.91        9.71      1.74 o
  -9   1  12       64.60       67.16      1.81 o
  -8   1  12        2.23        2.26      1.55 o
  -7   1  12       26.38       28.19      1.47 o
  -6   1  12       27.28       30.85      1.28 o
  -5   1  12        2.52        4.43      1.86 o
  -4   1  12      225.87      233.37      4.25 o
  -3   1  12       22.47       27.46      1.62 o
  -2   1  12       36.99       40.68      2.66 o
  -1   1  12       88.70       85.21      1.73 o
   0   1  12       39.76       35.59      1.38 o
   1   1  12       75.05       68.04      1.75 o
   2   1  12        0.05       -1.60      1.60 o
   3   1  12       33.43       38.96      2.30 o
   4   1  12        0.87        0.99      1.75 o
 -10   2  12       46.28       46.88      2.06 o
  -9   2  12      255.22      251.71      2.21 o
  -8   2  12      245.09      252.50      2.54 o
  -7   2  12       64.03       67.01      1.56 o
  -6   2  12      601.36      593.52     10.08 o
  -5   2  12      353.30      368.30      4.55 o
  -4   2  12      127.17      130.35      2.89 o
  -3   2  12      449.25      461.92      3.54 o
  -2   2  12      130.68      129.17      1.95 o
  -1   2  12      169.66      177.48      2.05 o
   0   2  12      402.11      415.71      6.55 o
   1   2  12      130.68      135.79      3.04 o
   2   2  12      265.32      270.95      2.75 o
   3   2  12      131.47      127.72      2.11 o
  -9   3  12       29.66       32.58      1.88 o
  -8   3  12       78.86       79.85      1.97 o
  -7   3  12      404.02      387.17      6.84 o
  -6   3  12       29.98       29.52      1.97 o
  -5   3  12        1.88        4.03      1.52 o
  -4   3  12        0.08        1.92      1.56 o
  -3   3  12       29.90       28.54      1.57 o
  -2   3  12        0.72        4.33      1.53 o
  -1   3  12      127.89      125.79      2.36 o
   0   3  12        1.33        2.44      1.82 o
   1   3  12      149.22      152.02      4.26 o
   2   3  12       10.33       13.08      1.65 o
   3   3  12       74.60       76.91      2.20 o
  -9   4  12       18.57       18.91      1.77 o
  -8   4  12       87.68       93.03      2.02 o
  -7   4  12      300.04      303.64      2.51 o
  -6   4  12      240.76      239.93      3.29 o
  -5   4  12      549.97      554.52      3.77 o
  -4   4  12      371.25      355.62      4.65 o
  -3   4  12      437.71      440.56      6.30 o
  -2   4  12      268.12      264.65      5.05 o
  -1   4  12      397.57      391.90     11.11 o
   0   4  12      134.76      144.41      3.37 o
   1   4  12      254.30      279.63      2.84 o
   2   4  12      261.20      263.31      5.44 o
   3   4  12       69.08       70.42      3.56 o
  -9   5  12       12.77       11.66      1.87 o
  -8   5  12        8.93        9.95      1.73 o
  -7   5  12       50.33       44.93      1.85 o
  -6   5  12        4.05        6.23      1.48 o
  -5   5  12        1.67        0.16      1.34 o
  -4   5  12        1.80        4.58      1.52 o
  -3   5  12        0.94        3.44      1.92 o
  -2   5  12        2.91        4.21      2.09 o
  -1   5  12       66.32       63.72      2.10 o
   0   5  12        3.28        3.87      2.21 o
   1   5  12       11.26        8.90      2.08 o
   2   5  12       29.06       27.43      2.43 o
   3   5  12       10.49        5.59      4.72 o
  -8   6  12      116.42      105.98      3.43 o
  -7   6  12      198.96      196.46      2.43 o
  -6   6  12      303.98      309.79      3.99 o
  -5   6  12      220.39      222.02      2.89 o
  -4   6  12      243.90      236.44      2.62 o
  -3   6  12      675.06      673.49      6.86 o
  -2   6  12      204.91      198.98      2.36 o
  -1   6  12      323.33      325.47      3.13 o
   0   6  12      213.60      207.12      3.31 o
   1   6  12      172.99      176.57      3.39 o
   2   6  12      108.70      100.47      3.36 o
  -7   7  12       24.02       25.30      2.29 o
  -6   7  12       46.71       46.17      1.94 o
  -5   7  12       63.89       59.86      1.78 o
  -4   7  12       16.84       16.10      1.79 o
  -3   7  12        9.64       11.30      1.54 o
  -2   7  12       11.63       13.03      1.74 o
  -1   7  12       41.93       44.33      2.79 o
   0   7  12        6.17       10.30      2.76 o
   1   7  12        0.26        1.30      1.86 o
  -6   8  12       75.25       75.11      2.30 o
  -5   8  12        7.16        9.46      1.91 o
  -4   8  12       62.96       61.02      2.34 o
  -3   8  12       28.88       29.87      1.90 o
  -2   8  12       89.62       90.52      2.18 o
  -1   8  12       69.31       69.31      2.98 o
   0   8  12      158.15      146.74      2.81 o
  -4   9  12       19.55       17.40      1.77 o
  -3   9  12        9.45        7.31      1.97 o
  -2   9  12        1.20        2.25      2.00 o
 -10   1  13      127.17      111.86      3.17 o
  -9   1  13      275.39      273.54      6.67 o
  -8   1  13       85.98       88.64      2.42 o
  -7   1  13      514.95      532.00      6.87 o
  -6   1  13     1163.30     1154.48      5.07 o
  -5   1  13       41.84       38.07      2.02 o
  -4   1  13       51.86       64.38      2.58 o
  -3   1  13     1177.00     1157.92     26.22 o
  -2   1  13      419.38      408.19      7.16 o
  -1   1  13      718.74      727.87      8.16 o
   0   1  13      247.67      267.09      4.78 o
   1   1  13      123.51      125.26      3.00 o
   2   1  13      181.98      179.26      3.46 o
   3   1  13      133.76      132.76      1.86 o
  -9   2  13        5.72        6.12      1.51 o
  -8   2  13       32.56       32.70      1.80 o
  -7   2  13       61.64       63.83      2.09 o
  -6   2  13       92.42       92.40      1.94 o
  -5   2  13       25.23       23.26      1.57 o
  -4   2  13       41.44       39.36      2.05 o
  -3   2  13       53.12       52.76      1.92 o
  -2   2  13       43.44       43.19      1.96 o
  -1   2  13        1.52        3.02      1.36 o
   0   2  13        3.88        8.93      1.44 o
   1   2  13       18.35       20.56      2.07 o
   2   2  13        2.11        4.38      2.31 o
   3   2  13        3.51        2.79      1.67 o
  -9   3  13      239.61      239.73      8.70 o
  -8   3  13       67.78       64.58      1.88 o
  -7   3  13       76.25       73.87      2.39 o
  -6   3  13      188.00      193.51      3.47 o
  -5   3  13       54.13       56.35      1.74 o
  -4   3  13      307.40      314.68      2.14 o
  -3   3  13      207.10      215.74      2.39 o
  -2   3  13      200.92      199.52      3.06 o
  -1   3  13      210.17      215.62      3.73 o
   0   3  13      170.02      181.53      2.26 o
   1   3  13      194.74      188.36      2.31 o
   2   3  13       69.91       66.70      3.50 o
   3   3  13       45.45       49.11      2.01 o
  -9   4  13        0.27        2.30      1.56 o
  -8   4  13        2.24        2.53      1.89 o
  -7   4  13        0.68        2.14      1.60 o
  -6   4  13       50.25       43.40      2.17 o
  -5   4  13       16.14       17.33      1.55 o
  -4   4  13       15.03       14.64      1.62 o
  -3   4  13        0.07        2.94      1.31 o
  -2   4  13      159.19      154.26      2.75 o
  -1   4  13        1.10        0.85      2.12 o
   0   4  13       10.09       12.32      1.66 o
   1   4  13        0.39        2.42      1.77 o
   2   4  13        4.37        5.50      2.06 o
  -8   5  13      138.37      136.67      3.01 o
  -7   5  13       35.74       36.66      1.52 o
  -6   5  13      327.36      329.20      5.86 o
  -5   5  13      568.27      578.03      4.65 o
  -4   5  13     1191.34     1203.25     11.81 o
  -3   5  13      448.39      456.95      3.84 o
  -2   5  13      127.84      135.56      2.15 o
  -1   5  13       59.88       60.52      2.17 o
   0   5  13      325.85      342.15      2.88 o
   1   5  13      181.64      188.02      4.10 o
   2   5  13      102.10      100.04      6.13 o
  -8   6  13       25.43       29.27      1.87 o
  -7   6  13        1.38        3.70      1.66 o
  -6   6  13       25.85       26.00      1.57 o
  -5   6  13      134.30      127.19      2.72 o
  -4   6  13       66.29       65.87      1.89 o
  -3   6  13       42.58       36.84      1.91 o
  -2   6  13       13.22       10.16      1.61 o
  -1   6  13       92.87       96.20      5.42 o
   0   6  13        1.03        3.05      2.40 o
   1   6  13       73.92       72.17      3.29 o
  -7   7  13      122.21      114.97      2.57 o
  -6   7  13       38.91       38.36      1.78 o
  -5   7  13      119.54      117.63      4.59 o
  -4   7  13      230.89      224.13      6.67 o
  -3   7  13       50.52       51.88      1.97 o
  -2   7  13       31.45       33.10      3.22 o
  -1   7  13      101.52       94.37      2.67 o
   0   7  13      221.80      214.02      3.10 o
  -6   8  13        6.21        4.43      2.82 o
  -5   8  13        0.69        3.27      1.99 o
  -4   8  13        0.00       -0.74      1.68 o
  -3   8  13        0.29        2.75      1.91 o
  -2   8  13        2.07        5.93      2.04 o
  -1   8  13        1.53        5.23      2.89 o
  -9   0  14       64.52       72.42      2.82 o
  -8   0  14      437.33      447.98      8.58 o
  -7   0  14      825.35      832.76     24.70 o
  -6   0  14      745.04      740.72     24.46 o
  -5   0  14      404.47      412.15      4.91 o
  -4   0  14      423.37      401.44      4.30 o
  -3   0  14      103.46      109.30      4.06 o
  -2   0  14      174.44      176.23      8.81 o
  -1   0  14      228.85      251.35      3.10 o
   0   0  14      692.18      708.57      3.57 o
   1   0  14      231.35      249.72      5.05 o
   2   0  14      229.78      242.36      9.34 o
  -9   1  14       54.13       52.34      2.90 o
  -8   1  14        6.97        8.27      1.51 o
  -7   1  14       58.58       56.68      1.60 o
  -6   1  14        5.41        6.51      1.72 o
  -5   1  14       38.10       38.56      2.10 o
  -4   1  14       43.98       40.75      1.98 o
  -3   1  14       25.73       26.22      2.19 o
  -2   1  14        0.47        0.53      2.24 o
  -1   1  14       34.23       36.46      1.82 o
   0   1  14       41.69       41.06      2.10 o
   1   1  14        0.46        1.87      1.52 o
   2   1  14        0.91        3.57      1.56 o
  -9   2  14       47.46       48.19      2.02 o
  -8   2  14      202.54      207.52      3.96 o
  -7   2  14       46.56       44.29      1.88 o
  -6   2  14      287.65      285.43      5.26 o
  -5   2  14      190.34      191.05      2.83 o
  -4   2  14       60.82       61.25      1.58 o
  -3   2  14      533.73      530.42     13.95 o
  -2   2  14      152.61      148.43      1.88 o
  -1   2  14      108.26      121.37      2.23 o
   0   2  14      475.05      461.72      3.37 o
   1   2  14       42.08       41.28      2.36 o
   2   2  14       83.37       91.88      2.70 o
  -9   3  14        3.91        4.31      1.70 o
  -8   3  14       13.46       17.50      2.03 o
  -7   3  14      187.13      189.19      2.49 o
  -6   3  14       14.69       15.35      1.47 o
  -5   3  14       71.88       80.05      2.41 o
  -4   3  14       12.89       13.53      1.59 o
  -3   3  14        2.67        5.04      1.81 o
  -2   3  14       51.49       54.43      2.02 o
  -1   3  14        8.16        9.63      2.20 o
   0   3  14       40.63       37.09      2.49 o
   1   3  14        2.37        3.19      2.22 o
   2   3  14        0.09        5.79      2.02 o
  -9   4  14       94.62       89.69      2.61 o
  -8   4  14       89.39       94.96      2.42 o
  -7   4  14       87.94       82.41      1.67 o
  -6   4  14      129.10      132.41      3.36 o
  -5   4  14      348.37      342.83      8.70 o
  -4   4  14      154.98      166.40      1.99 o
  -3   4  14      600.94      605.22      2.62 o
  -2   4  14      226.76      230.72      2.63 o
  -1   4  14      130.01      138.97      2.23 o
   0   4  14      143.70      155.83      5.33 o
   1   4  14       66.82       66.20      2.45 o
  -8   5  14       10.42       11.24      2.07 o
  -7   5  14       13.45       11.45      1.69 o
  -6   5  14       61.13       60.02      1.72 o
  -5   5  14        4.86        6.57      1.73 o
  -4   5  14        0.99        0.70      1.88 o
  -3   5  14       26.13       23.00      1.70 o
  -2   5  14       16.12       21.18      2.21 o
  -1   5  14        1.07        2.28      3.55 o
   0   5  14        3.68        3.80      1.88 o
   1   5  14        0.42        0.96      2.16 o
  -7   6  14       93.60       88.73      3.88 o
  -6   6  14      148.36      139.25      2.70 o
  -5   6  14      271.44      249.53      5.12 o
  -4   6  14      154.11      148.35      6.80 o
  -3   6  14      316.45      304.52      9.41 o
  -2   6  14       96.05       99.34      2.04 o
  -1   6  14      201.70      208.22      4.90 o
   0   6  14      102.99      111.02      2.52 o
  -6   7  14        0.25        1.38      1.57 o
  -5   7  14        0.55        3.26      1.76 o
  -4   7  14       22.46       21.11      1.79 o
  -3   7  14        2.39        4.03      1.78 o
  -2   7  14       18.29       20.50      2.42 o
  -1   7  14       39.96       43.86      3.23 o
  -4   8  14      154.17      145.54      6.92 o
  -3   8  14       17.19       13.24      1.68 o
  -9   1  15       47.23       48.49      2.03 o
  -8   1  15      188.53      186.97      2.15 o
  -7   1  15      387.25      375.61      3.40 o
  -6   1  15      224.36      232.53      5.36 o
  -5   1  15      323.24      316.01      8.34 o
  -4   1  15      145.63      146.92      3.46 o
  -3   1  15      237.56      248.55      3.40 o
  -2   1  15      278.90      297.95      5.82 o
  -1   1  15      204.86      206.75      1.90 o
   0   1  15       38.47       46.66      1.91 o
   1   1  15      273.45      278.43      3.71 o
  -9   2  15        6.98       10.05      2.14 o
  -8   2  15        0.52        2.57      2.37 o
  -7   2  15       54.46       52.39      1.96 o
  -6   2  15       90.76       93.95      3.59 o
  -5   2  15      100.71      102.88      3.66 o
  -4   2  15      113.10      109.83      2.11 o
  -3   2  15        2.73        3.53      1.84 o
  -2   2  15      155.83      152.57      3.57 o
  -1   2  15       27.51       22.35      1.78 o
   0   2  15        0.03       -0.66      1.51 o
   1   2  15        9.49       10.94      1.95 o
  -9   3  15       67.63       71.83      2.98 o
  -8   3  15       42.88       41.54      1.92 o
  -7   3  15       71.86       69.64      1.87 o
  -6   3  15       69.49       72.55      2.03 o
  -5   3  15      153.85      161.99      2.23 o
  -4   3  15      515.21      521.80      4.58 o
  -3   3  15      191.78      191.71      6.18 o
  -2   3  15      197.41      208.63      4.49 o
  -1   3  15      147.30      147.94      2.45 o
   0   3  15       60.90       56.23      1.57 o
   1   3  15       76.41       71.61      2.11 o
  -8   4  15        1.39       -0.19      1.54 o
  -7   4  15      148.50      140.35      1.87 o
  -6   4  15        0.18        1.24      1.80 o
  -5   4  15        0.07       -0.04      1.67 o
  -4   4  15       10.63       13.01      1.65 o
  -3   4  15        2.26        4.22      2.14 o
  -2   4  15       52.12       53.68      4.00 o
  -1   4  15        0.11        2.75      1.58 o
   0   4  15        2.27        4.38      1.56 o
  -8   5  15      255.61      255.79      5.11 o
  -7   5  15       70.41       68.90      1.85 o
  -6   5  15      157.35      153.78      2.38 o
  -5   5  15      155.28      163.97      6.46 o
  -4   5  15      249.49      257.72      2.78 o
  -3   5  15       68.33       60.47      1.84 o
  -2   5  15      161.44      162.59      3.31 o
  -1   5  15      177.61      188.22      4.81 o
   0   5  15      206.52      194.49      5.43 o
  -7   6  15        0.05        1.45      1.76 o
  -6   6  15       49.80       45.06      1.84 o
  -5   6  15        1.20        2.70      1.69 o
  -4   6  15       14.96       16.11      1.62 o
  -3   6  15       42.41       40.26      1.68 o
  -2   6  15        0.00       -0.64      2.31 o
  -1   6  15        1.21        2.72      1.93 o
  -5   7  15      150.22      135.42      7.01 o
  -4   7  15       97.42       86.16      2.83 o
  -3   7  15       25.98       27.07      2.36 o
  -9   0  16       62.56       57.60      2.48 o
  -8   0  16      417.71      402.71     22.55 o
  -7   0  16      230.46      230.74      4.33 o
  -6   0  16       83.21       85.28      3.91 o
  -5   0  16      188.83      193.89      4.53 o
  -4   0  16      129.50      137.15      3.18 o
  -3   0  16       66.32       73.07      2.81 o
  -2   0  16      382.00      397.08     26.33 o
  -1   0  16       40.54       49.92      2.66 o
   0   0  16      242.60      243.89      5.23 o
  -9   1  16        2.15        1.48      2.27 o
  -8   1  16       15.16       15.04      1.88 o
  -7   1  16       20.34       23.26      2.73 o
  -6   1  16       10.76       13.78      3.15 o
  -5   1  16       67.89       71.03      2.18 o
  -4   1  16        5.44        6.22      1.98 o
  -3   1  16        0.99        2.92      1.46 o
  -2   1  16       34.69       30.59      1.57 o
  -1   1  16        4.22        4.85      1.51 o
   0   1  16       11.75       12.02      1.59 o
  -8   2  16      300.40      282.32      7.86 o
  -7   2  16      101.52       96.58      4.46 o
  -6   2  16      114.14      114.36      2.96 o
  -5   2  16      424.06      418.85      6.84 o
  -4   2  16       98.93       97.66      2.23 o
  -3   2  16      163.88      166.46      2.30 o
  -2   2  16      241.29      243.45      6.51 o
  -1   2  16       36.40       35.27      1.53 o
   0   2  16      173.22      160.96      2.96 o
  -8   3  16       11.99       10.87      1.63 o
  -7   3  16       15.56       17.33      1.59 o
  -6   3  16       60.50       65.08      1.60 o
  -5   3  16        6.55        6.97      1.67 o
  -4   3  16        6.00        5.38      1.57 o
  -3   3  16        2.81        4.67      2.40 o
  -2   3  16        5.01        5.54      1.57 o
  -1   3  16       57.36       53.92      2.58 o
   0   3  16        0.07        0.95      1.46 o
  -8   4  16       93.79       90.43      2.41 o
  -7   4  16      121.64      121.04      4.14 o
  -6   4  16       29.82       29.49      1.78 o
  -5   4  16      254.62      250.73      2.98 o
  -4   4  16       97.65       99.65      2.62 o
  -3   4  16      152.07      150.48      8.04 o
  -2   4  16      223.91      244.72      2.47 o
  -1   4  16      169.37      160.63      1.91 o
  -7   5  16        2.65        3.51      1.58 o
  -6   5  16       15.32       16.17      1.50 o
  -5   5  16        1.70        1.25      1.54 o
  -4   5  16        6.46        5.55      1.95 o
  -3   5  16        0.84        3.83      1.96 o
  -2   5  16        2.55        3.40      2.34 o
  -1   5  16       32.25       31.46      1.94 o
  -5   6  16      168.36      150.00      8.10 o
  -4   6  16       32.55       33.99      1.70 o
  -3   6  16      154.05      150.32      3.93 o
  -8   1  17       12.42       12.39      1.61 o
  -7   1  17      207.36      204.07      2.74 o
  -6   1  17      177.34      173.12      7.75 o
  -5   1  17      194.85      192.38      2.48 o
  -4   1  17      195.41      212.71      2.35 o
  -3   1  17      139.19      144.33      5.53 o
  -2   1  17       28.58       33.52      1.78 o
  -1   1  17       75.66       73.93      3.28 o
  -8   2  17        7.87        5.24      2.15 o
  -7   2  17       78.21       71.65      2.15 o
  -6   2  17       31.12       28.13      3.36 o
  -5   2  17        8.14       10.20      2.33 o
  -4   2  17        3.42        1.96      2.26 o
  -3   2  17        7.12        8.17      2.06 o
  -2   2  17        0.19        2.69      1.94 o
  -1   2  17       27.89       26.13      1.82 o
  -7   3  17      189.95      179.61      5.20 o
  -6   3  17      139.82      130.32      6.53 o
  -5   3  17       95.35       96.68      3.38 o
  -4   3  17      198.50      193.76      2.66 o
  -3   3  17       51.23       55.54      3.07 o
  -2   3  17      189.16      191.67      3.04 o
  -1   3  17      146.48      133.14      4.04 o
  -7   4  17       49.87       46.32      2.48 o
  -6   4  17        3.08        4.58      1.82 o
  -5   4  17        2.27        3.21      1.84 o
  -4   4  17        5.00        6.31      1.96 o
  -3   4  17        6.74        9.00      2.10 o
  -2   4  17       39.31       38.74      1.94 o
  -5   5  17       28.37       27.15      1.61 o
  -4   5  17      105.95      101.98      2.56 o
  -3   5  17       82.16       80.76      4.70 o
  -7   0  18       47.93       54.17      4.23 o
  -6   0  18       57.14       54.45      3.28 o
  -5   0  18       89.96       95.52      6.91 o
  -4   0  18      474.43      472.83      9.75 o
  -3   0  18       42.42       41.32      2.24 o
  -2   0  18        2.67        4.95      2.22 o
  -7   1  18        1.68        4.06      3.12 o
  -6   1  18       20.33       20.93      2.55 o
  -5   1  18        3.97        8.70      2.44 o
  -4   1  18       19.58       24.05      1.71 o
  -3   1  18        5.02       10.19      1.92 o
  -2   1  18       18.46       20.32      2.27 o
  -7   2  18       94.14       88.88      2.32 o
  -6   2  18       88.80       90.04      2.31 o
  -5   2  18      119.92      114.74      2.61 o
  -4   2  18      142.35      144.25      3.81 o
  -3   2  18      157.15      155.99      4.02 o
  -2   2  18       90.59       90.95      3.20 o
  -6   3  18       15.66       14.76      2.02 o
  -5   3  18        3.10        5.47      1.79 o
  -4   3  18        8.01        6.20      2.40 o
  -3   3  18        6.01        5.16      1.87 o
 
